# Supplementary material for: Analytical validation of a homologous recombination deficiency signature (HRDsig) in pan-tumor tissue samples
Source: PLoS One. 2025 Nov 17;20(11):e0336940. doi: 10.1371/journal.pone.0336940 (PMC12622852; doi:10.1371/journal.pone.0336940)
Supplement: S1 Data — (XLSX) [file pone.0336940.s001.xlsx]

## Sheet: Sheet 1
SOURCEID
