# Supplementary material for: Analytical validation of a homologous recombination deficiency signature (HRDsig) in pan-tumor tissue samples
Source: PLoS One. 2025 Nov 17;20(11):e0336940. doi: 10.1371/journal.pone.0336940 (PMC12622852; doi:10.1371/journal.pone.0336940)
Supplement: S2 Data — (XLSX) [file pone.0336940.s002.xlsx]

## Sheet: Sheet 1
SOURCEID	DO	Rep_ID	QC_Status	Expected_analyte_level	SNP_adjusted_TP	Observed_mean_analyte_level	HRDsig_score	HRDsig_status
S1	Breast	rep_1	Qualified	0.2	0.245066	0.230424	0.9692	positive
S1	Breast	rep_2	Qualified	0.2	0.217389	0.230424	0.9137	positive
S1	Breast	rep_3	Qualified	0.2	0.220023	0.230424	0.9618	positive
S1	Breast	rep_4	Qualified	0.2	0.22606	0.230424	0.9425	positive
S1	Breast	rep_5	Qualified	0.2	0.239802	0.230424	0.9063	positive
S1	Breast	rep_6	Qualified	0.2	0.231082	0.230424	0.9572	positive
S1	Breast	rep_7	Qualified	0.2	0.217092	0.230424	0.9631	positive
S1	Breast	rep_8	Qualified	0.2	0.22721	0.230424	0.9322	positive
S1	Breast	rep_9	Qualified	0.2	0.229333	0.230424	0.9179	positive
S1	Breast	rep_10	Qualified	0.2	0.216217	0.230424	0.9341	positive
S1	Breast	rep_11	Qualified	0.2	0.229377	0.230424	0.9432	positive
S1	Breast	rep_12	Qualified	0.2	0.260206	0.230424	0.9519	positive
S1	Breast	rep_13	Qualified	0.2	0.21536	0.230424	0.9175	positive
S1	Breast	rep_14	Qualified	0.2	0.245412	0.230424	0.9434	positive
S1	Breast	rep_15	Qualified	0.2	0.237237	0.230424	0.9562	positive
S1	Breast	rep_16	Qualified	0.2	0.231449	0.230424	0.9581	positive
S1	Breast	rep_17	Qualified	0.2	0.234766	0.230424	0.9456	positive
S1	Breast	rep_18	Qualified	0.2	0.243595	0.230424	0.9574	positive
S1	Breast	rep_19	Qualified	0.2	0.220012	0.230424	0.9356	positive
S1	Breast	rep_20	Qualified	0.2	0.221798	0.230424	0.9155	positive
S1	Breast	rep_21	Qualified	0.25	0.264411	0.274116	0.9751	positive
S1	Breast	rep_22	Qualified	0.25	0.277284	0.274116	0.9712	positive
S1	Breast	rep_23	Qualified	0.25	0.27324	0.274116	0.9266	positive
S1	Breast	rep_24	Qualified	0.25	0.281874	0.274116	0.9388	positive
S1	Breast	rep_25	Qualified	0.25	0.261154	0.274116	0.966	positive
S1	Breast	rep_26	Qualified	0.25	0.26965	0.274116	0.9461	positive
S1	Breast	rep_27	Failed HC	0.25		0.274116
S1	Breast	rep_28	Qualified	0.25	0.264171	0.274116	0.9592	positive
S1	Breast	rep_29	Qualified	0.25	0.270177	0.274116	0.9534	positive
S1	Breast	rep_30	Qualified	0.25	0.272461	0.274116	0.9331	positive
S1	Breast	rep_31	Qualified	0.25	0.275732	0.274116	0.9202	positive
S1	Breast	rep_32	Qualified	0.25	0.265222	0.274116	0.8963	positive
S1	Breast	rep_33	Qualified	0.25	0.268348	0.274116	0.9526	positive
S1	Breast	rep_34	Qualified	0.25	0.275348	0.274116	0.9407	positive
S1	Breast	rep_35	Qualified	0.25	0.277676	0.274116	0.9677	positive
S1	Breast	rep_36	Qualified	0.25	0.289155	0.274116	0.9173	positive
S1	Breast	rep_37	Qualified	0.25	0.290355	0.274116	0.966	positive
S1	Breast	rep_38	Qualified	0.25	0.270966	0.274116	0.9627	positive
S1	Breast	rep_39	Qualified	0.25	0.285919	0.274116	0.8884	positive
S1	Breast	rep_40	Qualified	0.25	0.275055	0.274116	0.9559	positive
S1	Breast	rep_41	Qualified	0.3	0.332562	0.330527	0.9894	positive
S1	Breast	rep_42	Qualified	0.3	0.31123	0.330527	0.9893	positive
S1	Breast	rep_43	Qualified	0.3	0.330579	0.330527	0.9848	positive
S1	Breast	rep_44	Qualified	0.3	0.331731	0.330527	0.9845	positive
S1	Breast	rep_45	Qualified	0.3	0.331433	0.330527	0.9857	positive
S1	Breast	rep_46	Qualified	0.3	0.334295	0.330527	0.9918	positive
S1	Breast	rep_47	Qualified	0.3	0.327182	0.330527	0.9777	positive
S1	Breast	rep_48	Qualified	0.3	0.324269	0.330527	0.986	positive
S1	Breast	rep_49	Qualified	0.3	0.321359	0.330527	0.9823	positive
S1	Breast	rep_50	Qualified	0.3	0.334323	0.330527	0.9756	positive
S1	Breast	rep_51	Qualified	0.3	0.332335	0.330527	0.983	positive
S1	Breast	rep_52	Qualified	0.3	0.332052	0.330527	0.9772	positive
S1	Breast	rep_53	Qualified	0.3	0.328288	0.330527	0.9895	positive
S1	Breast	rep_54	Qualified	0.3	0.339488	0.330527	0.9839	positive
S1	Breast	rep_55	Qualified	0.3	0.323554	0.330527	0.986	positive
S1	Breast	rep_56	Qualified	0.3	0.326048	0.330527	0.9832	positive
S1	Breast	rep_57	Qualified	0.3	0.336065	0.330527	0.9956	positive
S1	Breast	rep_58	Qualified	0.3	0.339013	0.330527	0.9788	positive
S1	Breast	rep_59	Qualified	0.3	0.335155	0.330527	0.9703	positive
S1	Breast	rep_60	Qualified	0.3	0.339582	0.330527	0.9779	positive
S1	Breast	rep_61	Qualified	0.35	0.385986	0.393212	0.9769	positive
S1	Breast	rep_62	Qualified	0.35	0.39156	0.393212	0.974	positive
S1	Breast	rep_63	Qualified	0.35	0.39046	0.393212	0.9791	positive
S1	Breast	rep_64	Qualified	0.35	0.381678	0.393212	0.9842	positive
S1	Breast	rep_65	Qualified	0.35	0.385547	0.393212	0.9781	positive
S1	Breast	rep_66	Qualified	0.35	0.400736	0.393212	0.968	positive
S1	Breast	rep_67	Qualified	0.35	0.392484	0.393212	0.9793	positive
S1	Breast	rep_68	Qualified	0.35	0.386351	0.393212	0.9849	positive
S1	Breast	rep_69	Qualified	0.35	0.401791	0.393212	0.954	positive
S1	Breast	rep_70	Qualified	0.35	0.391192	0.393212	0.9862	positive
S1	Breast	rep_71	Qualified	0.35	0.396092	0.393212	0.9824	positive
S1	Breast	rep_72	Qualified	0.35	0.388821	0.393212	0.9788	positive
S1	Breast	rep_73	Qualified	0.35	0.390698	0.393212	0.9812	positive
S1	Breast	rep_74	Qualified	0.35	0.395208	0.393212	0.9722	positive
S1	Breast	rep_75	Qualified	0.35	0.395684	0.393212	0.9717	positive
S1	Breast	rep_76	Qualified	0.35	0.38943	0.393212	0.9773	positive
S1	Breast	rep_77	Qualified	0.35	0.39989	0.393212	0.9786	positive
S1	Breast	rep_78	Qualified	0.35	0.390089	0.393212	0.9684	positive
S1	Breast	rep_79	Qualified	0.35	0.401823	0.393212	0.9799	positive
S1	Breast	rep_80	Qualified	0.35	0.408725	0.393212	0.9592	positive
S1	Breast	rep_81	Qualified	0.4	0.438165	0.430941	0.9624	positive
S1	Breast	rep_82	Pass	0.4	0.436122	0.430941	0.9618	positive
S1	Breast	rep_83	Pass	0.4	0.423977	0.430941	0.8383	positive
S1	Breast	rep_84	Pass	0.4	0.426388	0.430941	0.9783	positive
S1	Breast	rep_85	Qualified	0.4	0.440469	0.430941	0.9218	positive
S1	Breast	rep_86	Qualified	0.4	0.420504	0.430941	0.9863	positive
S1	Breast	rep_87	Qualified	0.4	0.436	0.430941	0.9399	positive
S1	Breast	rep_88	Qualified	0.4	0.423147	0.430941	0.9828	positive
S1	Breast	rep_89	Qualified	0.4	0.436594	0.430941	0.9591	positive
S1	Breast	rep_90	Qualified	0.4	0.425896	0.430941	0.9467	positive
S1	Breast	rep_91	Failed HC	0.4		0.430941
S1	Breast	rep_92	Qualified	0.4	0.428628	0.430941	0.9808	positive
S1	Breast	rep_93	Qualified	0.4	0.430662	0.430941	0.9781	positive
S1	Breast	rep_94	Qualified	0.4	0.435679	0.430941	0.9693	positive
S2	Breast	rep_1	Qualified	0.2	0.245586	0.24509	0.9094	positive
S2	Breast	rep_2	Qualified	0.2	0.240347	0.24509	0.9449	positive
S2	Breast	rep_3	Pass	0.2	0.250984	0.24509	0.8543	positive
S2	Breast	rep_4	Qualified	0.2	0.243143	0.24509	0.9456	positive
S2	Breast	rep_5	Qualified	0.2	0.22325	0.24509	0.9093	positive
S2	Breast	rep_6	Pass	0.2	0.24152	0.24509	0.884	positive
S2	Breast	rep_7	Failed HC	0.2		0.24509
S2	Breast	rep_8	Failed HC	0.2		0.24509
S2	Breast	rep_9	Qualified	0.2	0.246656	0.24509	0.894	positive
S2	Breast	rep_10	Qualified	0.2	0.227788	0.24509	0.7967	positive
S2	Breast	rep_11	Qualified	0.2	0.238114	0.24509	0.8741	positive
S2	Breast	rep_12	Pass	0.2	0.243997	0.24509	0.8689	positive
S2	Breast	rep_13	Qualified	0.2	0.223795	0.24509	0.9289	positive
S2	Breast	rep_14	Qualified	0.2	0.248517	0.24509	0.8986	positive
S2	Breast	rep_15	Qualified	0.2	0.247687	0.24509	0.8729	positive
S2	Breast	rep_16	Qualified	0.2	0.354273	0.24509	0.9597	positive
S2	Breast	rep_17	Qualified	0.2	0.223483	0.24509	0.8698	positive
S2	Breast	rep_18	Qualified	0.2	0.243685	0.24509	0.8901	positive
S2	Breast	rep_19	Pass	0.2	0.239298	0.24509	0.8911	positive
S2	Breast	rep_20	Qualified	0.2	0.229493	0.24509	0.9564	positive
S2	Breast	rep_21	Qualified	0.3	0.343249	0.346699	0.9606	positive
S2	Breast	rep_22	Qualified	0.3	0.343797	0.346699	0.9172	positive
S2	Breast	rep_23	Qualified	0.3	0.346661	0.346699	0.9254	positive
S2	Breast	rep_24	Qualified	0.3	0.325606	0.346699	0.9117	positive
S2	Breast	rep_25	Qualified	0.3	0.346531	0.346699	0.9265	positive
S2	Breast	rep_26	Qualified	0.3	0.363525	0.346699	0.8982	positive
S2	Breast	rep_27	Pass	0.3	0.362735	0.346699	0.9489	positive
S2	Breast	rep_28	Qualified	0.3	0.345313	0.346699	0.9418	positive
S2	Breast	rep_29	Qualified	0.3	0.348989	0.346699	0.9214	positive
S2	Breast	rep_30	Qualified	0.3	0.336488	0.346699	0.956	positive
S2	Breast	rep_31	Qualified	0.3	0.344682	0.346699	0.9299	positive
S2	Breast	rep_32	Qualified	0.3	0.340816	0.346699	0.9465	positive
S2	Breast	rep_33	Qualified	0.3	0.359302	0.346699	0.9567	positive
S2	Breast	rep_34	Qualified	0.3	0.344972	0.346699	0.9637	positive
S2	Breast	rep_35	Qualified	0.3	0.350434	0.346699	0.9495	positive
S2	Breast	rep_36	Qualified	0.3	0.334323	0.346699	0.9217	positive
S2	Breast	rep_37	Qualified	0.3	0.35476	0.346699	0.9468	positive
S2	Breast	rep_38	Qualified	0.3	0.350382	0.346699	0.9627	positive
S2	Breast	rep_39	Qualified	0.3	0.344709	0.346699	0.9437	positive
S2	Breast	rep_40	Failed HC	0.3		0.346699
S2	Breast	rep_41	Qualified	0.35	0.407612	0.40136	0.8962	positive
S2	Breast	rep_42	Qualified	0.35	0.391326	0.40136	0.9414	positive
S2	Breast	rep_43	Qualified	0.35	0.417033	0.40136	0.9485	positive
S2	Breast	rep_44	Qualified	0.35	0.394899	0.40136	0.9147	positive
S2	Breast	rep_45	Qualified	0.35	0.403321	0.40136	0.9739	positive
S2	Breast	rep_46	Qualified	0.35	0.410535	0.40136	0.9493	positive
S2	Breast	rep_47	Qualified	0.35	0.410154	0.40136	0.9785	positive
S2	Breast	rep_48	Qualified	0.35	0.395206	0.40136	0.9697	positive
S2	Breast	rep_49	Qualified	0.35	0.399289	0.40136	0.8825	positive
S2	Breast	rep_50	Qualified	0.35	0.392604	0.40136	0.9429	positive
S2	Breast	rep_51	Qualified	0.35	0.398396	0.40136	0.9338	positive
S2	Breast	rep_52	Qualified	0.35	0.40117	0.40136	0.9197	positive
S2	Breast	rep_53	Qualified	0.35	0.406581	0.40136	0.9503	positive
S2	Breast	rep_54	Qualified	0.35	0.406495	0.40136	0.9629	positive
S2	Breast	rep_55	Qualified	0.35	0.404954	0.40136	0.9607	positive
S2	Breast	rep_56	Qualified	0.35	0.385433	0.40136	0.936	positive
S2	Breast	rep_57	Qualified	0.35	0.412361	0.40136	0.9417	positive
S2	Breast	rep_58	Qualified	0.35	0.39568	0.40136	0.915	positive
S2	Breast	rep_59	Qualified	0.35	0.400642	0.40136	0.9379	positive
S2	Breast	rep_60	Pass	0.35	0.393509	0.40136	0.8998	positive
S2	Breast	rep_61	Qualified	0.4	0.445265	0.445008	0.9683	positive
S2	Breast	rep_62	Qualified	0.4	0.43427	0.445008	0.92	positive
S2	Breast	rep_63	Qualified	0.4	0.441379	0.445008	0.929	positive
S2	Breast	rep_64	Qualified	0.4	0.447113	0.445008	0.958	positive
S2	Breast	rep_65	Qualified	0.4	0.450808	0.445008	0.9501	positive
S2	Breast	rep_66	Qualified	0.4	0.442244	0.445008	0.9582	positive
S2	Breast	rep_67	Qualified	0.4	0.442359	0.445008	0.8868	positive
S2	Breast	rep_68	Qualified	0.4	0.459066	0.445008	0.9094	positive
S2	Breast	rep_69	Qualified	0.4	0.442456	0.445008	0.9217	positive
S2	Breast	rep_70	Qualified	0.4	0.446875	0.445008	0.9347	positive
S2	Breast	rep_71	Qualified	0.4	0.444412	0.445008	0.9484	positive
S2	Breast	rep_72	Pass	0.4	0.443304	0.445008	0.9367	positive
S2	Breast	rep_73	Qualified	0.4	0.453215	0.445008	0.9161	positive
S2	Breast	rep_74	Qualified	0.4	0.437425	0.445008	0.8988	positive
S2	Breast	rep_75	Qualified	0.4	0.443467	0.445008	0.9106	positive
S2	Breast	rep_76	Qualified	0.4	0.437596	0.445008	0.9381	positive
S2	Breast	rep_77	Qualified	0.4	0.435918	0.445008	0.9343	positive
S2	Breast	rep_78	Qualified	0.4	0.437118	0.445008	0.9087	positive
S2	Breast	rep_79	Qualified	0.4	0.460358	0.445008	0.9513	positive
S2	Breast	rep_80	Qualified	0.4	0.455521	0.445008	0.905	positive
S2	Breast	rep_81	Qualified	0.5	0.547767	0.531312	0.9633	positive
S2	Breast	rep_82	Qualified	0.5	0.545031	0.531312	0.8994	positive
S2	Breast	rep_83	Qualified	0.5	0.520487	0.531312	0.9065	positive
S2	Breast	rep_84	Qualified	0.5	0.518467	0.531312	0.9225	positive
S2	Breast	rep_85	Qualified	0.5	0.530196	0.531312	0.9152	positive
S2	Breast	rep_86	Qualified	0.5	0.534606	0.531312	0.9702	positive
S2	Breast	rep_87	Qualified	0.5	0.532804	0.531312	0.927	positive
S2	Breast	rep_88	Qualified	0.5	0.549363	0.531312	0.9827	positive
S2	Breast	rep_89	Qualified	0.5	0.528525	0.531312	0.9328	positive
S2	Breast	rep_90	Qualified	0.5	0.531965	0.531312	0.9621	positive
S2	Breast	rep_91	Qualified	0.5	0.535279	0.531312	0.9243	positive
S2	Breast	rep_92	Qualified	0.5	0.519419	0.531312	0.9603	positive
S2	Breast	rep_93	Qualified	0.5	0.523758	0.531312	0.9206	positive
S2	Breast	rep_94	Qualified	0.5	0.520698	0.531312	0.9393	positive
S3	Breast	rep_1	Qualified	0.2	0.133229	0.122067	0.8487	positive
S3	Breast	rep_2	Qualified	0.2	0.115444	0.122067	0.8397	positive
S3	Breast	rep_3	Failed HC	0.2		0.122067
S3	Breast	rep_4	Failed HC	0.2		0.122067
S3	Breast	rep_5	Failed HC	0.2		0.122067
S3	Breast	rep_6	Qualified	0.2	0.109466	0.122067	0.9111	positive
S3	Breast	rep_7	Failed HC	0.2		0.122067
S3	Breast	rep_8	Qualified	0.2	0.117665	0.122067	0.8249	positive
S3	Breast	rep_9	Qualified	0.2	0.100735	0.122067	0.8388	positive
S3	Breast	rep_10	Qualified	0.2	0.105446	0.122067	0.9037	positive
S3	Breast	rep_11	Qualified	0.2	0.122921	0.122067	0.7983	positive
S3	Breast	rep_12	Qualified	0.2	0.129009	0.122067	0.7132	positive
S3	Breast	rep_13	Qualified	0.2	0.119276	0.122067	0.9084	positive
S3	Breast	rep_14	Qualified	0.2	0.123336	0.122067	0.8719	positive
S3	Breast	rep_15	Qualified	0.2	0.128384	0.122067	0.7449	positive
S3	Breast	rep_16	Qualified	0.2	0.145997	0.122067	0.8744	positive
S3	Breast	rep_17	Failed HC	0.2		0.122067
S3	Breast	rep_18	Qualified	0.2	0.122601	0.122067	0.8448	positive
S3	Breast	rep_19	Qualified	0.2	0.121738	0.122067	0.904	positive
S3	Breast	rep_20	Qualified	0.2	0.135765	0.122067	0.773	positive
S3	Breast	rep_21	Qualified	0.3	0.30145	0.29602	0.9512	positive
S3	Breast	rep_22	Qualified	0.3	0.319643	0.29602	0.9552	positive
S3	Breast	rep_23	Qualified	0.3	0.285366	0.29602	0.9658	positive
S3	Breast	rep_24	Qualified	0.3	0.292808	0.29602	0.9661	positive
S3	Breast	rep_25	Qualified	0.3	0.29113	0.29602	0.9617	positive
S3	Breast	rep_26	Qualified	0.3	0.310603	0.29602	0.9225	positive
S3	Breast	rep_27	Qualified	0.3	0.283028	0.29602	0.9068	positive
S3	Breast	rep_28	Qualified	0.3	0.288544	0.29602	0.9666	positive
S3	Breast	rep_29	Qualified	0.3	0.30079	0.29602	0.9459	positive
S3	Breast	rep_30	Qualified	0.3	0.304455	0.29602	0.9624	positive
S3	Breast	rep_31	Qualified	0.3	0.292737	0.29602	0.9349	positive
S3	Breast	rep_32	Qualified	0.3	0.297627	0.29602	0.9565	positive
S3	Breast	rep_33	Qualified	0.3	0.281903	0.29602	0.9506	positive
S3	Breast	rep_34	Qualified	0.3	0.313274	0.29602	0.963	positive
S3	Breast	rep_35	Qualified	0.3	0.278507	0.29602	0.9491	positive
S3	Breast	rep_36	Failed HC	0.3		0.29602
S3	Breast	rep_37	Qualified	0.3	0.298011	0.29602	0.9011	positive
S3	Breast	rep_38	Failed HC	0.3		0.29602
S3	Breast	rep_39	Qualified	0.3	0.28971	0.29602	0.9406	positive
S3	Breast	rep_40	Qualified	0.3	0.298772	0.29602	0.9403	positive
S3	Breast	rep_41	Qualified	0.35	0.357399	0.355167	0.8926	positive
S3	Breast	rep_42	Qualified	0.35	0.34809	0.355167	0.8979	positive
S3	Breast	rep_43	Qualified	0.35	0.347063	0.355167	0.9364	positive
S3	Breast	rep_44	Qualified	0.35	0.336778	0.355167	0.9569	positive
S3	Breast	rep_45	Qualified	0.35	0.356341	0.355167	0.9046	positive
S3	Breast	rep_46	Failed HC	0.35		0.355167
S3	Breast	rep_47	Failed HC	0.35		0.355167
S3	Breast	rep_48	Qualified	0.35	0.369485	0.355167	0.9397	positive
S3	Breast	rep_49	Qualified	0.35	0.381852	0.355167	0.9224	positive
S3	Breast	rep_50	Failed HC	0.35		0.355167
S3	Breast	rep_51	Qualified	0.35	0.34555	0.355167	0.9381	positive
S3	Breast	rep_52	Qualified	0.35	0.36115	0.355167	0.9161	positive
S3	Breast	rep_53	Qualified	0.35	0.346601	0.355167	0.933	positive
S3	Breast	rep_54	Qualified	0.35	0.36087	0.355167	0.9131	positive
S3	Breast	rep_55	Qualified	0.35	0.327985	0.355167	0.9542	positive
S3	Breast	rep_56	Qualified	0.35	0.358937	0.355167	0.9397	positive
S3	Breast	rep_57	Qualified	0.35	0.355319	0.355167	0.9501	positive
S3	Breast	rep_58	Qualified	0.35	0.343854	0.355167	0.9327	positive
S3	Breast	rep_59	Qualified	0.35	0.359398	0.355167	0.9414	positive
S3	Breast	rep_60	Qualified	0.35	0.381167	0.355167	0.9427	positive
S3	Breast	rep_61	Qualified	0.4	0.411451	0.406109	0.9371	positive
S3	Breast	rep_62	Qualified	0.4	0.408225	0.406109	0.9516	positive
S3	Breast	rep_63	Qualified	0.4	0.401195	0.406109	0.9305	positive
S3	Breast	rep_64	Qualified	0.4	0.406927	0.406109	0.9386	positive
S3	Breast	rep_65	Qualified	0.4	0.402918	0.406109	0.9564	positive
S3	Breast	rep_66	Qualified	0.4	0.400591	0.406109	0.9105	positive
S3	Breast	rep_67	Qualified	0.4	0.400365	0.406109	0.929	positive
S3	Breast	rep_68	Qualified	0.4	0.392943	0.406109	0.8816	positive
S3	Breast	rep_69	Qualified	0.4	0.417996	0.406109	0.933	positive
S3	Breast	rep_70	Qualified	0.4	0.408227	0.406109	0.9303	positive
S3	Breast	rep_71	Qualified	0.4	0.411396	0.406109	0.9071	positive
S3	Breast	rep_72	Qualified	0.4	0.400779	0.406109	0.9802	positive
S3	Breast	rep_73	Qualified	0.4	0.41729	0.406109	0.8946	positive
S3	Breast	rep_74	Qualified	0.4	0.411309	0.406109	0.9098	positive
S3	Breast	rep_75	Qualified	0.4	0.411016	0.406109	0.94	positive
S3	Breast	rep_76	Qualified	0.4	0.419733	0.406109	0.9292	positive
S3	Breast	rep_77	Qualified	0.4	0.39675	0.406109	0.9101	positive
S3	Breast	rep_78	Qualified	0.4	0.413518	0.406109	0.9048	positive
S3	Breast	rep_79	Qualified	0.4	0.398421	0.406109	0.9131	positive
S3	Breast	rep_80	Qualified	0.4	0.391131	0.406109	0.9474	positive
S3	Breast	rep_81	Qualified	0.5	0.481747	0.492841	0.9431	positive
S3	Breast	rep_82	Qualified	0.5	0.48545	0.492841	0.9355	positive
S3	Breast	rep_83	Qualified	0.5	0.496967	0.492841	0.9497	positive
S3	Breast	rep_84	Qualified	0.5	0.478942	0.492841	0.9632	positive
S3	Breast	rep_85	Qualified	0.5	0.492053	0.492841	0.8739	positive
S3	Breast	rep_86	Qualified	0.5	0.484533	0.492841	0.9514	positive
S3	Breast	rep_87	Qualified	0.5	0.504687	0.492841	0.9207	positive
S3	Breast	rep_88	Qualified	0.5	0.499617	0.492841	0.9452	positive
S3	Breast	rep_89	Qualified	0.5	0.494098	0.492841	0.9407	positive
S3	Breast	rep_90	Qualified	0.5	0.494991	0.492841	0.9185	positive
S3	Breast	rep_91	Qualified	0.5	0.49628	0.492841	0.9606	positive
S3	Breast	rep_92	Qualified	0.5	0.508667	0.492841	0.948	positive
S3	Breast	rep_93	Qualified	0.5	0.494817	0.492841	0.9036	positive
S3	Breast	rep_94	Qualified	0.5	0.48692	0.492841	0.9115	positive
