# Supplementary material for: Analytical validation of a homologous recombination deficiency signature (HRDsig) in pan-tumor tissue samples
Source: PLoS One. 2025 Nov 17;20(11):e0336940. doi: 10.1371/journal.pone.0336940 (PMC12622852; doi:10.1371/journal.pone.0336940)
Supplement: S3 Data — (XLSX) [file pone.0336940.s003.xlsx]

## Sheet: Sheet 1
SOURCEID	DO_raw	Site	QC_Status	Reversion_positive	Reversion_gene	HRR_gene_negative	TP	LoD	LoD_folds	at_or_above_LoD	include_in_analysis	Reason_exclude	HRDsig_status	HRDsig_score	concordant
S209	Pancreas ductal adenocarcinoma	Cambridge	Qualified	True	PALB2	False	0.1108	0.2304	0.480903	0	Yes		negative	0.0292	PPA discordant
S35	Breast carcinoma (NOS)	RTP	Pass	True	BRCA2	False	0.3315	0.2304	1.4388	1	Yes		positive	0.9489	both positive
S36	Breast carcinoma (NOS)	Cambridge	Pass	True	PALB2	False	0.7672	0.2304	3.32986	1	Yes		positive	0.8451	both positive
S37	Breast carcinoma (NOS)	Cambridge	Pass	False	N/A	True	0.4344	0.2304	1.88542	1	Yes		negative	0.0179	both negative
S38	Breast carcinoma (NOS)	RTP	Pass	False	N/A	True	0.6298	0.2304	2.73351	1	Yes		negative	0.0376	both negative
S39	Breast carcinoma (NOS)	Cambridge	Pass	True	BRCA2	False	0.8452	0.2304	3.6684	1	Yes		positive	0.9376	both positive
S197	Pancreas ductal adenocarcinoma	Cambridge	Qualified	True	PALB2	False	0.1378	0.2304	0.59809	0	Yes		negative	0.0987	PPA discordant
S41	Breast carcinoma (NOS)	RTP	Qualified	True	BRCA2	False	0.5372	0.2304	2.3316	1	Yes		positive	0.8804	both positive
S42	Breast carcinoma (NOS)	RTP	Pass	True	BRCA2	False	0.4556	0.2304	1.97743	1	Yes		positive	0.9596	both positive
S43	Breast carcinoma (NOS)	Cambridge	Pass	True	BRCA2	False	0.3055	0.2304	1.32595	1	Yes		positive	0.8217	both positive
S44	Breast carcinoma (NOS)	RTP	Pass	True	BRCA1	False	0.7214	0.2304	3.13108	1	Yes		positive	0.9683	both positive
S45	Breast carcinoma (NOS)	RTP	Pass	True	BRCA2	False	0.6644	0.2304	2.88368	1	Yes		positive	0.9395	both positive
S46	Breast carcinoma (NOS)	RTP	Pass	True	BRCA2	False	0.5984	0.2304	2.59722	1	Yes		positive	0.9377	both positive
S47	Breast carcinoma (NOS)	Cambridge	Pass	True	PALB2	False	0.5439	0.2304	2.36068	1	Yes		positive	0.8195	both positive
S48	Breast carcinoma (NOS)	Cambridge	Pass	True	PALB2	False	0.7345	0.2304	3.18793	1	Yes		positive	0.9921	both positive
S49	Breast carcinoma (NOS)	Cambridge	Fail	False	N/A	True	0.3678	0.2304	1.59635	1	No	sample failed pipeline QC	negative	0.1587
S50	Breast carcinoma (NOS)	RTP	Pass	True	BRCA1	False	0.3742	0.2304	1.62413	1	Yes		positive	0.9556	both positive
S51	Breast carcinoma (NOS)	Penzberg	Pass	False	N/A	True	0.386	0.2304	1.67535	1	Yes		negative	0.1242	both negative
S52	Breast carcinoma (NOS)	Cambridge	Pass	True	BRCA1	False	0.6815	0.2304	2.9579	1	Yes		positive	0.9644	both positive
S53	Breast carcinoma (NOS)	Cambridge	Pass	True	BRCA2	False	0.7683	0.2304	3.33464	1	Yes		positive	0.9618	both positive
S54	Breast carcinoma (NOS)	RTP	Pass	True	BRCA2	False	0.4444	0.2304	1.92882	1	Yes		positive	0.988	both positive
S55	Breast carcinoma (NOS)	Cambridge	Pass	False	N/A	True	0.7694	0.2304	3.33941	1	Yes		negative	0.0283	both negative
S205	Pancreas ductal adenocarcinoma	Cambridge	Qualified	True	BRCA2	False	0.1662	0.2304	0.721354	0	Yes		negative	0.6227	PPA discordant
S57	Breast carcinoma (NOS)	RTP	Pass	True	BRCA2	False	0.3676	0.2304	1.59549	1	Yes		positive	0.9549	both positive
S58	Breast carcinoma (NOS)	RTP	Pass	True	BRCA1	False	0.5786	0.2304	2.51128	1	Yes		positive	0.8654	both positive
S59	Breast carcinoma (NOS)	Cambridge	Pass	True	BRCA2	False	0.447	0.2304	1.9401	1	Yes		positive	0.864	both positive
S60	Breast carcinoma (NOS)	Cambridge	Pass	True	BRCA2	False	0.6048	0.2304	2.625	1	Yes		positive	0.9851	both positive
S61	Breast carcinoma (NOS)	Cambridge	Pass	False	N/A	True	0.7958	0.2304	3.45399	1	Yes		negative	0.0653	both negative
S62	Breast carcinoma (NOS)	RTP	Pass	True	BRCA2	False	0.4152	0.2304	1.80208	1	Yes		positive	0.9085	both positive
S63	Breast carcinoma (NOS)	RTP	Pass	True	BRCA2	False	0.8446	0.2304	3.6658	1	Yes		positive	0.9791	both positive
S64	Breast carcinoma (NOS)	Cambridge	Pass	True	PALB2	False	0.7223	0.2304	3.13498	1	Yes		positive	0.9784	both positive
S65	Breast carcinoma (NOS)	Cambridge	Qualified	True	BRCA2	False	0.2481	0.2304	1.07682	1	Yes		positive	0.9311	both positive
S66	Breast carcinoma (NOS)	RTP	Pass	True	PALB2	False	0.6357	0.2304	2.75911	1	Yes		positive	0.9403	both positive
S67	Breast carcinoma (NOS)	RTP	Pass	False	N/A	True	0.2746	0.2304	1.19184	1	Yes		negative	0.6611	both negative
S68	Breast carcinoma (NOS)	Cambridge	Pass	True	BRCA2	False	0.6225	0.2304	2.70182	1	Yes		positive	0.9327	both positive
S69	Breast carcinoma (NOS)	Cambridge	Pass	True	BARD1	False	0.8041	0.2304	3.49002	1	Yes		positive	0.9798	both positive
S70	Breast carcinoma (NOS)	RTP	Pass	True	BRCA2	False	0.8021	0.2304	3.48134	1	Yes		positive	0.8256	both positive
S174	Ovary epithelial carcinoma (NOS)	Cambridge	Qualified	True	BRCA2	False	0.1737	0.2304	0.753906	0	Yes		negative	0.1426	PPA discordant
S146	Lung adenocarcinoma	Cambridge	Pass	False	N/A	True	0.3934	0.2304	1.70747	1	Yes		positive	0.956	NPA discordant
S73	Breast carcinoma (NOS)	RTP	Pass	True	BRCA1	False	0.5861	0.2304	2.54384	1	Yes		positive	0.9838	both positive
S74	Breast carcinoma (NOS)	RTP	Pass	False	N/A	True	0.6647	0.2304	2.88498	1	Yes		negative	0.0647	both negative
S75	Breast carcinoma (NOS)	RTP	Pass	True	BRCA2	False	0.8043	0.2304	3.49089	1	Yes		positive	0.958	both positive
S76	Breast carcinoma (NOS)	Cambridge	Pass	False	N/A	True	0.7333	0.2304	3.18273	1	Yes		negative	0.1504	both negative
S77	Breast carcinoma (NOS)	RTP	Pass	True	BRCA2	False	0.7941	0.2304	3.44661	1	Yes		positive	0.992	both positive
S78	Breast carcinoma (NOS)	Cambridge	Pass	True	PALB2	False	0.4034	0.2304	1.75087	1	Yes		positive	0.9333	both positive
S79	Breast carcinoma (NOS)	Cambridge	Qualified	True	BRCA2	False	0.4272	0.2304	1.85417	1	Yes		positive	0.9832	both positive
S80	Breast carcinoma (NOS)	Cambridge	Qualified	True	BRCA2	False	0.1692	0.2304	0.734375	0	Yes		positive	0.9676	both positive
S81	Breast carcinoma (NOS)	RTP	Pass	False	N/A	True	0.5162	0.2304	2.24045	1	Yes		positive	0.7926	NPA discordant
S82	Breast carcinoma (NOS)	Cambridge	Pass	True	BRCA2	False	0.5826	0.2304	2.52865	1	Yes		positive	0.9846	both positive
S83	Breast carcinoma (NOS)	RTP	Pass	True	BRCA2	False	0.5128	0.2304	2.22569	1	Yes		positive	0.9908	both positive
S84	Breast carcinoma (NOS)	RTP	Pass	False	N/A	True	0.6129	0.2304	2.66016	1	Yes		negative	0.074	both negative
S85	Breast carcinoma (NOS)	Cambridge	Pass	True	PALB2	False	0.5711	0.2304	2.47873	1	Yes		positive	0.9587	both positive
S86	Breast carcinoma (NOS)	Cambridge	Pass	True	PALB2	False	0.968	0.2304	4.20139	1	Yes		positive	0.9651	both positive
S87	Breast carcinoma (NOS)	Cambridge	Pass	True	PALB2	False	0.3148	0.2304	1.36632	1	Yes		positive	0.9859	both positive
S88	Breast carcinoma (NOS)	Cambridge	Pass	True	PALB2	False	0.516	0.2304	2.23958	1	Yes		positive	0.9398	both positive
S89	Breast carcinoma (NOS)	RTP	Pass	True	BRCA1	False	0.5851	0.2304	2.5395	1	Yes		positive	0.9412	both positive
S90	Breast invasive ductal carcinoma (IDC)	Cambridge	Pass	True	BRCA1	False	0.6152	0.2304	2.67014	1	Yes		positive	0.963	both positive
S91	Breast invasive ductal carcinoma (IDC)	RTP	Pass	True	BRCA2	False	0.7496	0.2304	3.25347	1	Yes		positive	0.9612	both positive
S92	Breast invasive ductal carcinoma (IDC)	Cambridge	Qualified	False	N/A	True	0.2255	0.2304	0.978733	0	Yes		negative	0.1537	both negative
S93	Breast invasive ductal carcinoma (IDC)	RTP	Pass	False	N/A	True	0.2599	0.2304	1.12804	1	Yes		negative	0.1131	both negative
S94	Breast invasive ductal carcinoma (IDC)	Cambridge	Pass	False	N/A	True	0.7868	0.2304	3.41493	1	Yes		negative	0.0543	both negative
S95	Breast invasive ductal carcinoma (IDC)	Penzberg	Pass	True	BRCA2	False	0.8609	0.2304	3.73655	1	Yes		positive	0.9495	both positive
S96	Breast invasive ductal carcinoma (IDC)	RTP	Pass	True	BRCA2	False	0.7241	0.2304	3.1428	1	Yes		positive	0.9273	both positive
S97	Breast invasive ductal carcinoma (IDC)	Cambridge	Pass	False	N/A	True	0.3899	0.2304	1.69227	1	Yes		negative	0.2929	both negative
S98	Breast invasive ductal carcinoma (IDC)	Cambridge	Pass	True	PALB2	False	0.7019	0.2304	3.04644	1	Yes		positive	0.8723	both positive
S99	Breast invasive ductal carcinoma (IDC)	Cambridge	Pass	True	BRCA2	False	0.6168	0.2304	2.67708	1	Yes		positive	0.983	both positive
S100	Breast invasive lobular carcinoma (ILC)	Cambridge	Pass	False	N/A	True	0.193	0.2304	0.837674	0	Yes		negative	0.038	both negative
S101	Breast invasive lobular carcinoma (ILC)	Cambridge	Pass	False	N/A	True	0.6348	0.2304	2.75521	1	Yes		negative	0.0709	both negative
S102	Breast invasive lobular carcinoma (ILC)	Cambridge	Pass	False	N/A	True	0.5281	0.2304	2.2921	1	Yes		negative	0.0207	both negative
S103	Breast invasive lobular carcinoma (ILC)	RTP	Pass	False	N/A	True	0.69	0.2304	2.99479	1	Yes		negative	0.0661	both negative
S104	Breast invasive lobular carcinoma (ILC)	Cambridge	Pass	True	BRCA2	False	0.5345	0.2304	2.31988	1	Yes		positive	0.9785	both positive
S163	Lung typical carcinoid	Cambridge	Pass	False	N/A	True	0.7246	0.2304	3.14497	1	Yes		negative	0.0284	both negative
S135	Liver cholangiocarcinoma	RTP	Pass	False	N/A	True	0.5446	0.2304	2.36372	1	Yes		negative	0.0222	both negative
S136	Liver cholangiocarcinoma	Cambridge	Pass	False	N/A	True	0.3964	0.2304	1.72049	1	Yes		negative	0.0376	both negative
S137	Liver cholangiocarcinoma	RTP	Pass	False	N/A	True	0.5143	0.2304	2.2322	1	Yes		negative	0.0357	both negative
S138	Liver cholangiocarcinoma	RTP	Pass	False	N/A	True	0.2372	0.2304	1.02951	1	Yes		negative	0.048	both negative
S140	Liver intrahepatic cholangiocarcinoma	RTP	Pass	False	N/A	True	0.3609	0.2304	1.56641	1	Yes		negative	0.0299	both negative
S141	Liver intrahepatic cholangiocarcinoma	RTP	Pass	False	N/A	True	0.4904	0.2304	2.12847	1	Yes		negative	0.0292	both negative
S105	Colon adenocarcinoma (CRC)	Cambridge	Pass	False	N/A	True	0.5001	0.2304	2.17057	1	Yes		negative	0.0436	both negative
S106	Colon adenocarcinoma (CRC)	Cambridge	Pass	False	N/A	True	0.7744	0.2304	3.36111	1	Yes		negative	0.0135	both negative
S107	Colon adenocarcinoma (CRC)	RTP	Pass	False	N/A	True	0.5686	0.2304	2.46788	1	Yes		negative	0.0981	both negative
S108	Colon adenocarcinoma (CRC)	RTP	Pass	False	N/A	True	0.5262	0.2304	2.28385	1	Yes		negative	0.0245	both negative
S109	Colon adenocarcinoma (CRC)	RTP	Qualified	False	N/A	True	0.1439	0.2304	0.624566	0	Yes		negative	0.097	both negative
S110	Colon adenocarcinoma (CRC)	RTP	Pass	False	N/A	True	0.4883	0.2304	2.11936	1	Yes		negative	0.0262	both negative
S111	Colon adenocarcinoma (CRC)	Cambridge	Pass	False	N/A	True	0.3619	0.2304	1.57075	1	Yes		negative	0.098	both negative
S112	Colon adenocarcinoma (CRC)	RTP	Pass	False	N/A	True	0.7349	0.2304	3.18967	1	Yes		negative	0.0239	both negative
S113	Colon adenocarcinoma (CRC)	Cambridge	Pass	False	N/A	True	0.6377	0.2304	2.7678	1	Yes		negative	0.0926	both negative
S114	Colon adenocarcinoma (CRC)	Cambridge	Pass	False	N/A	True	0.8536	0.2304	3.70486	1	Yes		negative	0.1316	both negative
S115	Colon adenocarcinoma (CRC)	RTP	Pass	False	N/A	True	0.7261	0.2304	3.15148	1	Yes		negative	0.0164	both negative
S236	Rectum adenocarcinoma (CRC)	Cambridge	Pass	False	N/A	True	0.4315	0.2304	1.87283	1	Yes		negative	0.0589	both negative
S237	Rectum adenocarcinoma (CRC)	RTP	Qualified	False	N/A	True	0.193	0.2304	0.837674	0	Yes		negative	0.0523	both negative
S238	Rectum adenocarcinoma (CRC)	Cambridge	Pass	False	N/A	True	0.5643	0.2304	2.44922	1	Yes		negative	0.1725	both negative
S239	Rectum adenocarcinoma (CRC)	Cambridge	Pass	False	N/A	True	0.5343	0.2304	2.31901	1	Yes		negative	0.0315	both negative
S240	Rectum adenocarcinoma (CRC)	RTP	Pass	False	N/A	True	0.3621	0.2304	1.57161	1	Yes		negative	0.164	both negative
S32	Adrenal gland neuroblastoma	Cambridge	Pass	False	N/A	True	0.7865	0.2304	3.41363	1	Yes		negative	0.0593	both negative
S256	Uterus endometrial adenocarcinoma clear cell	RTP	Pass	False	N/A	True	0.5907	0.2304	2.5638	1	Yes		negative	0.0369	both negative
S257	Uterus endometrial adenocarcinoma endometrioid	RTP	Pass	False	N/A	True	0.6939	0.2304	3.01172	1	Yes		negative	0.0264	both negative
S258	Uterus endometrial adenocarcinoma endometrioid	Cambridge	Pass	False	N/A	True	0.9214	0.2304	3.99913	1	Yes		negative	0.0231	both negative
S259	Uterus endometrial adenocarcinoma endometrioid	Cambridge	Pass	False	N/A	True	0.7685	0.2304	3.3355	1	Yes		negative	0.0375	both negative
S260	Uterus endometrial adenocarcinoma papillary serous	Cambridge	Pass	False	N/A	True	0.5414	0.2304	2.34983	1	Yes		negative	0.1331	both negative
S118	Esophagus squamous cell carcinoma (SCC)	RTP	Pass	False	N/A	True	0.6019	0.2304	2.61241	1	Yes		negative	0.1861	both negative
S119	Esophagus squamous cell carcinoma (SCC)	RTP	Pass	False	N/A	True	0.8133	0.2304	3.52995	1	Yes		negative	0.1563	both negative
S120	Esophagus squamous cell carcinoma (SCC)	Cambridge	Pass	False	N/A	True	0.5019	0.2304	2.17839	1	Yes		negative	0.0291	both negative
S125	Fallopian tube serous carcinoma	Cambridge	Pass	False	N/A	True	0.5436	0.2304	2.35938	1	Yes		positive	0.9843	NPA discordant
S116	Esophagus adenocarcinoma	RTP	Pass	False	N/A	True	0.4315	0.2304	1.87283	1	Yes		negative	0.051	both negative
S117	Esophagus adenocarcinoma	RTP	Pass	False	N/A	True	0.3933	0.2304	1.70703	1	Yes		negative	0.0293	both negative
S261	Vulva squamous cell carcinoma (SCC)	RTP	Pass	False	N/A	True	0.2538	0.2304	1.10156	1	Yes		negative	0.0441	both negative
S34	Brain gliosarcoma	RTP	Pass	False	N/A	True	0.8496	0.2304	3.6875	1	Yes		negative	0.0403	both negative
S127	Head and neck squamous cell carcinoma (HNSCC)	RTP	Pass	False	N/A	True	0.5427	0.2304	2.35547	1	Yes		negative	0.0692	both negative
S128	Head and neck squamous cell carcinoma (HNSCC)	RTP	Pass	False	N/A	True	0.7996	0.2304	3.47049	1	Yes		negative	0.1352	both negative
S129	Head and neck squamous cell carcinoma (HNSCC)	Cambridge	Pass	False	N/A	True	0.9078	0.2304	3.9401	1	Yes		negative	0.1131	both negative
S130	Head and neck squamous cell carcinoma (HNSCC)	Cambridge	Pass	False	N/A	True	0.6909	0.2304	2.9987	1	Yes		negative	0.0342	both negative
S131	Head and neck squamous cell carcinoma (HNSCC)	Cambridge	Pass	False	N/A	True	0.6485	0.2304	2.81467	1	Yes		negative	0.2	both negative
S164	Nasopharynx and paranasal sinuses squamous cell carcinoma	Cambridge	Pass	False	N/A	True	0.285	0.2304	1.23698	1	Yes		negative	0.046	both negative
S132	Kidney renal papillary carcinoma	Cambridge	Fail	False	N/A	True	0.7675	0.2304	3.33116	1	No	sample failed pipeline QC	negative	0.0278
S133	Kidney urothelial carcinoma	Cambridge	Pass	False	N/A	True	0.7191	0.2304	3.12109	1	Yes		negative	0.0249	both negative
S126	Gastroesophageal junction adenocarcinoma	Cambridge	Pass	True	PALB2	False	0.5452	0.2304	2.36632	1	Yes		negative	0.6311	PPA discordant
S139	Liver hepatocellular carcinoma (HCC)	Cambridge	Pass	False	N/A	True	0.6944	0.2304	3.01389	1	Yes		negative	0.0376	both negative
S157	Lung large cell neuroendocrine carcinoma	RTP	Pass	False	N/A	True	0.6317	0.2304	2.74175	1	Yes		negative	0.0318	both negative
S142	Lung adenocarcinoma	RTP	Pass	False	N/A	True	0.3063	0.2304	1.32943	1	Yes		negative	0.2648	both negative
S143	Lung adenocarcinoma	RTP	Qualified	False	N/A	True	0.2074	0.2304	0.900174	0	Yes		negative	0.0176	both negative
S144	Lung adenocarcinoma	Cambridge	Pass	False	N/A	True	0.9099	0.2304	3.94922	1	Yes		negative	0.0311	both negative
S145	Lung adenocarcinoma	Cambridge	Pass	True	BRCA2	False	0.4914	0.2304	2.13281	1	Yes		positive	0.9362	both positive
S72	Breast carcinoma (NOS)	RTP	Pass	False	N/A	True	0.5733	0.2304	2.48828	1	Yes		positive	0.9306	NPA discordant
S147	Lung adenocarcinoma	Cambridge	Pass	False	N/A	True	0.4564	0.2304	1.9809	1	Yes		negative	0.0478	both negative
S148	Lung adenocarcinoma	Cambridge	Pass	False	N/A	True	0.7545	0.2304	3.27474	1	Yes		negative	0.0926	both negative
S149	Lung adenocarcinoma	Cambridge	Pass	False	N/A	True	0.5234	0.2304	2.2717	1	Yes		negative	0.0331	both negative
S150	Lung adenocarcinoma	Cambridge	Qualified	False	N/A	True	0.2058	0.2304	0.893229	0	Yes		negative	0.0402	both negative
S151	Lung adenocarcinoma	RTP	Pass	False	N/A	True	0.2947	0.2304	1.27908	1	Yes		negative	0.0402	both negative
S152	Lung adenocarcinoma	RTP	Pass	False	N/A	True	0.8125	0.2304	3.52648	1	Yes		negative	0.0473	both negative
S153	Lung adenocarcinoma	RTP	Pass	False	N/A	True	0.3985	0.2304	1.7296	1	Yes		negative	0.0724	both negative
S154	Lung adenocarcinoma	RTP	Pass	False	N/A	True	0.4652	0.2304	2.0191	1	Yes		negative	0.0723	both negative
S155	Lung adenocarcinoma	RTP	Pass	False	N/A	True	0.3258	0.2304	1.41406	1	Yes		negative	0.2282	both negative
S156	Lung adenocarcinoma	RTP	Pass	False	N/A	True	0.2601	0.2304	1.12891	1	Yes		negative	0.0655	both negative
S158	Lung non-small cell lung carcinoma (NOS)	RTP	Pass	False	N/A	True	0.1669	0.2304	0.724392	0	Yes		negative	0.1022	both negative
S159	Lung non-small cell lung carcinoma (NOS)	RTP	Pass	False	N/A	True	0.8779	0.2304	3.81033	1	Yes		negative	0.0983	both negative
S161	Lung squamous cell carcinoma (SCC)	Cambridge	Pass	False	N/A	True	0.337	0.2304	1.46267	1	Yes		negative	0.0403	both negative
S162	Lung squamous cell carcinoma (SCC)	Cambridge	Qualified	False	N/A	True	0.2171	0.2304	0.942274	0	Yes		negative	0.1269	both negative
S168	Ovary endometrioid adenocarcinoma	RTP	Pass	True	BRCA2	False	0.7191	0.2304	3.12109	1	Yes		positive	0.9602	both positive
S169	Ovary epithelial carcinoma (NOS)	Cambridge	Pass	True	RAD51C	False	0.616	0.2304	2.67361	1	Yes		positive	0.9917	both positive
S170	Ovary epithelial carcinoma (NOS)	Cambridge	Pass	True	RAD51D	False	0.7542	0.2304	3.27344	1	Yes		positive	0.9403	both positive
S171	Ovary epithelial carcinoma (NOS)	Cambridge	Pass	True	BRCA1	False	0.3402	0.2304	1.47656	1	Yes		positive	0.9784	both positive
S172	Ovary epithelial carcinoma (NOS)	RTP	Pass	True	BRCA2	False	0.7438	0.2304	3.2283	1	Yes		positive	0.9781	both positive
S173	Ovary epithelial carcinoma (NOS)	Cambridge	Qualified	True	BRCA2	False	0.5903	0.2304	2.56207	1	Yes		positive	0.9879	both positive
S134	Kidney urothelial carcinoma	RTP	Pass	False	N/A	True	0.5761	0.2304	2.50043	1	Yes		positive	0.7001	NPA discordant
S176	Ovary high grade serous carcinoma	Penzberg	Pass	False	N/A	True	0.5463	0.2304	2.37109	1	Yes		negative	0.1031	both negative
S177	Ovary high grade serous carcinoma	RTP	Pass	True	BRCA2	False	0.2944	0.2304	1.27778	1	Yes		positive	0.9648	both positive
S178	Ovary high grade serous carcinoma	RTP	Pass	True	BRCA1	False	0.7138	0.2304	3.09809	1	Yes		positive	0.9887	both positive
S179	Ovary high grade serous carcinoma	Cambridge	Pass	True	BRCA2	False	0.8836	0.2304	3.83507	1	Yes		positive	0.9909	both positive
S180	Ovary high grade serous carcinoma	Cambridge	Pass	False	N/A	True	0.3923	0.2304	1.70269	1	Yes		negative	0.1853	both negative
S181	Ovary high grade serous carcinoma	Cambridge	Pass	True	BRCA2	False	0.3212	0.2304	1.3941	1	Yes		positive	0.9721	both positive
S182	Ovary high grade serous carcinoma	RTP	Pass	False	N/A	True	0.9099	0.2304	3.94922	1	Yes		negative	0.1747	both negative
S183	Ovary high grade serous carcinoma	Cambridge	Pass	True	BRCA2	False	0.9213	0.2304	3.9987	1	Yes		positive	0.9817	both positive
S184	Ovary high grade serous carcinoma	Penzberg	Pass	False	N/A	True	0.709	0.2304	3.07726	1	Yes		negative	0.0737	both negative
S185	Ovary high grade serous carcinoma	Cambridge	Pass	True	PALB2	False	0.5055	0.2304	2.19401	1	Yes		positive	0.9829	both positive
S186	Ovary high grade serous carcinoma	Cambridge	Pass	True	BRCA2	False	0.9513	0.2304	4.12891	1	Yes		positive	0.8913	both positive
S189	Ovary serous carcinoma	Cambridge	Qualified	True	BRCA2	False	0.792	0.2304	3.4375	1	Yes		positive	0.9734	both positive
S190	Ovary serous carcinoma	RTP	Pass	True	BRCA2	False	0.6605	0.2304	2.86675	1	Yes		positive	0.9835	both positive
S191	Ovary serous carcinoma	Cambridge	Qualified	True	BRCA1	False	0.2022	0.2304	0.877604	0	Yes		positive	0.9091	both positive
S192	Ovary serous carcinoma	Cambridge	Qualified	True	BRCA1	False	0.2438	0.2304	1.05816	1	Yes		positive	0.9375	both positive
S193	Ovary serous carcinoma	Cambridge	Pass	False	N/A	True	0.7445	0.2304	3.23134	1	Yes		negative	0.0515	both negative
S121	Fallopian tube adenocarcinoma	Cambridge	Pass	False	N/A	True	0.6441	0.2304	2.79557	1	Yes		negative	0.2859	both negative
S122	Fallopian tube carcinosarcoma	Cambridge	Pass	False	N/A	True	0.6964	0.2304	3.02257	1	Yes		negative	0.2458	both negative
S123	Fallopian tube serous carcinoma	RTP	Pass	True	BRCA2	False	0.2534	0.2304	1.09983	1	Yes		positive	0.887	both positive
S124	Fallopian tube serous carcinoma	RTP	Pass	True	BRCA1	False	0.6576	0.2304	2.85417	1	Yes		positive	0.9491	both positive
S219	Peritoneum serous carcinoma	Cambridge	Pass	True	BRCA2	False	0.7959	0.2304	3.45443	1	Yes		positive	0.9849	both positive
S253	Unknown primary serous carcinoma	RTP	Pass	True	BRCA2	False	0.5741	0.2304	2.49175	1	Yes		positive	0.9853	both positive
S254	Unknown primary serous carcinoma	RTP	Pass	False	N/A	True	0.6122	0.2304	2.65712	1	Yes		negative	0.153	both negative
S40	Breast carcinoma (NOS)	Cambridge	Pass	True	BRCA1	False	0.6429	0.2304	2.79036	1	Yes		negative	0.5378	PPA discordant
S165	Ovary carcinosarcoma	RTP	Pass	True	BRCA2	False	0.6557	0.2304	2.84592	1	Yes		positive	0.9846	both positive
S166	Ovary carcinosarcoma	Cambridge	Pass	True	BRCA2	False	0.7326	0.2304	3.17969	1	Yes		negative	0.0711	PPA discordant
S167	Ovary carcinosarcoma	RTP	Pass	False	N/A	True	0.7719	0.2304	3.35026	1	Yes		negative	0.2073	both negative
S175	Ovary granulosa cell tumor	Cambridge	Pass	False	N/A	True	0.884	0.2304	3.83681	1	Yes		negative	0.041	both negative
S187	Ovary low grade serous carcinoma	RTP	Pass	False	N/A	True	0.4443	0.2304	1.92839	1	Yes		negative	0.0377	both negative
S188	Ovary mucinous carcinoma	Cambridge	Pass	False	N/A	True	0.3322	0.2304	1.44184	1	Yes		negative	0.0396	both negative
S194	Pancreas carcinoma (NOS)	Penzberg	Pass	True	BRCA2	False	0.8478	0.2304	3.67969	1	Yes		positive	0.9577	both positive
S195	Pancreas carcinoma (NOS)	Cambridge	Pass	False	N/A	True	0.4418	0.2304	1.91753	1	Yes		negative	0.0533	both negative
S196	Pancreas carcinoma (NOS)	RTP	Pass	False	N/A	True	0.5456	0.2304	2.36806	1	Yes		negative	0.3671	both negative
S246	Stomach carcinoma (NOS)	Cambridge	Pass	True	BRCA2	False	0.734	0.2304	3.18576	1	Yes		negative	0.6922	PPA discordant
S198	Pancreas ductal adenocarcinoma	Cambridge	Pass	True	BRCA2	False	0.4084	0.2304	1.77257	1	Yes		positive	0.991	both positive
S199	Pancreas ductal adenocarcinoma	Cambridge	Pass	True	BRCA2	False	0.4412	0.2304	1.91493	1	Yes		positive	0.9888	both positive
S200	Pancreas ductal adenocarcinoma	RTP	Pass	True	BRCA2	False	0.3804	0.2304	1.65104	1	Yes		positive	0.7534	both positive
S201	Pancreas ductal adenocarcinoma	Cambridge	Pass	True	BRCA2	False	0.4568	0.2304	1.98264	1	Yes		positive	0.8854	both positive
S202	Pancreas ductal adenocarcinoma	Cambridge	Pass	True	BRCA2	False	0.3155	0.2304	1.36936	1	Yes		positive	0.9121	both positive
S203	Pancreas ductal adenocarcinoma	Cambridge	Qualified	True	BRCA2	False	0.2274	0.2304	0.986979	0	Yes		positive	0.9925	both positive
S204	Pancreas ductal adenocarcinoma	Cambridge	Pass	False	N/A	True	0.3203	0.2304	1.39019	1	Yes		negative	0.0586	both negative
S220	Prostate acinar adenocarcinoma	Cambridge	Pass	False	N/A	True	0.8934	0.2304	3.8776	1	Yes		positive	0.8389	NPA discordant
S206	Pancreas ductal adenocarcinoma	Cambridge	Pass	False	N/A	True	0.3653	0.2304	1.5855	1	Yes		negative	0.2429	both negative
S207	Pancreas ductal adenocarcinoma	RTP	Pass	False	N/A	True	0.2633	0.2304	1.1428	1	Yes		negative	0.0838	both negative
S208	Pancreas ductal adenocarcinoma	RTP	Qualified	False	N/A	True	0.1909	0.2304	0.828559	0	Yes		negative	0.0299	both negative
S56	Breast carcinoma (NOS)	RTP	Pass	True	BRCA2	False	0.9086	0.2304	3.94358	1	Yes		negative	0.1487	PPA discordant
S210	Pancreas ductal adenocarcinoma	RTP	Qualified	False	N/A	True	0.1442	0.2304	0.625868	0	Yes		negative	0.0365	both negative
S211	Pancreas ductal adenocarcinoma	Cambridge	Pass	False	N/A	True	0.8227	0.2304	3.57075	1	Yes		negative	0.1086	both negative
S212	Pancreas ductal adenocarcinoma	RTP	Qualified	False	N/A	True	0.2294	0.2304	0.99566	0	Yes		negative	0.0485	both negative
S213	Pancreas ductal adenocarcinoma	Cambridge	Qualified	False	N/A	True	0.2404	0.2304	1.0434	1	Yes		negative	0.1633	both negative
S214	Pancreas ductal adenocarcinoma	Cambridge	Pass	False	N/A	True	0.7712	0.2304	3.34722	1	Yes		negative	0.4688	both negative
S215	Pancreatobiliary carcinoma (NOS)	Cambridge	Pass	True	PALB2	False	0.6865	0.2304	2.9796	1	Yes		positive	0.9899	both positive
S216	Pancreatobiliary carcinoma (NOS)	Cambridge	Qualified	True	BRCA2	False	0.125	0.2304	0.542535	0	Yes		positive	0.9797	both positive
S217	Pancreatobiliary carcinoma (NOS)	Cambridge	Pass	False	N/A	True	0.4925	0.2304	2.13759	1	Yes		negative	0.0223	both negative
S218	Pancreatobiliary carcinoma (NOS)	RTP	Pass	False	N/A	True	0.3897	0.2304	1.69141	1	Yes		negative	0.3088	both negative
S31	Adrenal gland cortical carcinoma	Cambridge	Pass	True	BRCA2	False	0.9213	0.2304	3.9987	1	Yes		negative	0.3471	PPA discordant
S221	Prostate acinar adenocarcinoma	Cambridge	Pass	True	BRCA2	False	0.8772	0.2304	3.80729	1	Yes		positive	0.9755	both positive
S222	Prostate acinar adenocarcinoma	Cambridge	Pass	False	N/A	True	0.5948	0.2304	2.5816	1	Yes		negative	0.3423	both negative
S223	Prostate acinar adenocarcinoma	Cambridge	Qualified	False	N/A	True	0.1898	0.2304	0.823785	0	Yes		negative	0.295	both negative
S224	Prostate acinar adenocarcinoma	Cambridge	Pass	True	BRCA2	False	0.7961	0.2304	3.4553	1	Yes		positive	0.9884	both positive
S225	Prostate acinar adenocarcinoma	RTP	Pass	True	PALB2	False	0.8518	0.2304	3.69705	1	Yes		positive	0.9901	both positive
S226	Prostate acinar adenocarcinoma	Cambridge	Pass	True	BRCA2	False	0.9493	0.2304	4.12023	1	Yes		positive	0.9908	both positive
S227	Prostate acinar adenocarcinoma	Cambridge	Pass	True	BRCA1	False	0.656	0.2304	2.84722	1	Yes		positive	0.8481	both positive
S228	Prostate acinar adenocarcinoma	RTP	Pass	False	N/A	True	0.4093	0.2304	1.77648	1	Yes		negative	0.2706	both negative
S229	Prostate acinar adenocarcinoma	Cambridge	Pass	True	BRCA2	False	0.6301	0.2304	2.73481	1	Yes		positive	0.9878	both positive
S230	Prostate acinar adenocarcinoma	Cambridge	Pass	True	BRCA2	False	0.9307	0.2304	4.0395	1	Yes		positive	0.9125	both positive
S231	Prostate acinar adenocarcinoma	RTP	Pass	False	N/A	True	0.3801	0.2304	1.64974	1	Yes		negative	0.5712	both negative
S232	Prostate acinar adenocarcinoma	RTP	Pass	False	N/A	True	0.4724	0.2304	2.05035	1	Yes		negative	0.6744	both negative
S233	Prostate acinar adenocarcinoma	Cambridge	Pass	True	PALB2	False	0.7846	0.2304	3.40538	1	Yes		positive	0.9721	both positive
S234	Prostate acinar adenocarcinoma	Cambridge	Pass	False	N/A	True	0.3022	0.2304	1.31163	1	Yes		negative	0.1811	both negative
S235	Prostate acinar adenocarcinoma	Cambridge	Pass	False	N/A	True	0.7502	0.2304	3.25608	1	Yes		negative	0.0491	both negative
S160	Lung small cell undifferentiated carcinoma	RTP	Pass	False	N/A	True	0.8318	0.2304	3.61024	1	Yes		negative	0.0126	both negative
S241	Soft tissue liposarcoma	RTP	Pass	False	N/A	True	0.3424	0.2304	1.48611	1	Yes		negative	0.0128	both negative
S242	Soft tissue schwannoma	Cambridge	Pass	False	N/A	True	0.0717	0.2304			No	unknown HRDsig status	unknown
S243	Soft tissue solitary fibrous tumor	Cambridge	Pass	False	N/A	True	0.0505	0.2304			No	unknown HRDsig status	unknown
S244	Stomach adenocarcinoma (NOS)	RTP	Pass	True	BRCA2	False	0.6599	0.2304	2.86415	1	Yes		positive	0.9154	both positive
S245	Stomach adenocarcinoma (NOS)	Cambridge	Pass	True	PALB2	False	0.4199	0.2304	1.82248	1	Yes		positive	0.9911	both positive
S71	Breast carcinoma (NOS)	RTP	Pass	False	N/A	True	0.9442	0.2304	4.09809	1	Yes		positive	0.8874	NPA discordant
S247	Stomach carcinoma (NOS)	Cambridge	Pass	False	N/A	True	0.2882	0.2304	1.25087	1	Yes		negative	0.1075	both negative
S248	Thyroid papillary carcinoma	RTP	Qualified	False	N/A	True	0.1244	0.2304	0.539931	0	Yes		negative	0.0206	both negative
S249	Unknown primary adenocarcinoma	RTP	Pass	False	N/A	True	0.8205	0.2304	3.5612	1	Yes		negative	0.3605	both negative
S250	Unknown primary carcinoma (NOS)	Cambridge	Qualified	True	BRCA2	False	0.0981	0.2304			No	unknown HRDsig status	unknown
S251	Unknown primary carcinoma (NOS)	RTP	Pass	False	N/A	True	0.3806	0.2304	1.65191	1	Yes		negative	0.0359	both negative
S252	Unknown primary carcinoma (NOS)	RTP	Qualified	False	N/A	True	0.454	0.2304	1.97049	1	Yes		negative	0.072	both negative
S255	Unknown primary urothelial carcinoma	Cambridge	Pass	True	PALB2	False	0.3612	0.2304	1.56771	1	Yes		positive	0.8844	both positive
S33	Bladder urothelial (transitional cell) carcinoma	RTP	Pass	False	N/A	True	0.5549	0.2304	2.40842	1	Yes		negative	0.5261	both negative
