# Supplementary material for: Analytical validation of a homologous recombination deficiency signature (HRDsig) in pan-tumor tissue samples
Source: PLoS One. 2025 Nov 17;20(11):e0336940. doi: 10.1371/journal.pone.0336940 (PMC12622852; doi:10.1371/journal.pone.0336940)
Supplement: S4 Data — (XLSX) [file pone.0336940.s004.xlsx]

## Sheet: Sheet 1
SOURCEID	DO	Extraction_Site	QC_STATUS	TP	Mean_TP	Rep_ID	valid	Site	Lot	Sequencing_run	Plate	Include_in_analysis	reason_exclude_analysis	LoD_measurement_unit	LoD	LoD_folds_Avg	at_or_above_LoD	HRDsig_score	HRDsig_status	HRDsig_reference_status	HRDsig_reference_source	concordance_result	reproducibility	repeatability
S10	Breast	Cambridge	Pass	0.6463	0.649467	rep_2	1	CAM	Lot 3	RUN 2	Plate 6	Yes		TP	0.2304	2.81887	1	0.1127	negative	negative	Majority Call	1	100.00(36/36) [90.36, 100.00]	100.00(18/18) [82.41, 100.00]
S10	Breast	Cambridge	Pass	0.6475	0.649467	rep_7	1	PNZ	Lot 2	RUN 5	Plate 15	Yes		TP	0.2304	2.81887	1	0.1189	negative	negative	Majority Call	1	100.00(36/36) [90.36, 100.00]	100.00(18/18) [82.41, 100.00]
S10	Breast	Cambridge	Pass	0.6478	0.649467	rep_28	1	RTP	Lot 1	RUN 4	Plate 8	Yes		TP	0.2304	2.81887	1	0.094	negative	negative	Majority Call	1	100.00(36/36) [90.36, 100.00]	100.00(18/18) [82.41, 100.00]
S10	Breast	Cambridge	Pass	0.6511	0.649467	rep_22	1	RTP	Lot 1	RUN 3	Plate 7	Yes		TP	0.2304	2.81887	1	0.179	negative	negative	Majority Call	1	100.00(36/36) [90.36, 100.00]	100.00(18/18) [82.41, 100.00]
S10	Breast	Cambridge	Pass	0.6474	0.649467	rep_9	1	CAM	Lot 3	RUN 1	Plate 5	Yes		TP	0.2304	2.81887	1	0.1473	negative	negative	Majority Call	1	100.00(36/36) [90.36, 100.00]	100.00(18/18) [82.41, 100.00]
S10	Breast	Cambridge	Pass	0.6415	0.649467	rep_25	1	PNZ	Lot 3	RUN 6	Plate 18	Yes		TP	0.2304	2.81887	1	0.1344	negative	negative	Majority Call	1	100.00(36/36) [90.36, 100.00]	100.00(18/18) [82.41, 100.00]
S10	Breast	Cambridge	Pass	0.6475	0.649467	rep_30	1	RTP	Lot 2	RUN 3	Plate 9	Yes		TP	0.2304	2.81887	1	0.1127	negative	negative	Majority Call	1	100.00(36/36) [90.36, 100.00]	100.00(18/18) [82.41, 100.00]
S10	Breast	Cambridge	Pass	0.6517	0.649467	rep_3	1	PNZ	Lot 3	RUN 5	Plate 17	Yes		TP	0.2304	2.81887	1	0.1026	negative	negative	Majority Call	1	100.00(36/36) [90.36, 100.00]	100.00(18/18) [82.41, 100.00]
S10	Breast	Cambridge	Pass	0.6482	0.649467	rep_24	1	PNZ	Lot 1	RUN 5	Plate 13	Yes		TP	0.2304	2.81887	1	0.094	negative	negative	Majority Call	1	100.00(36/36) [90.36, 100.00]	100.00(18/18) [82.41, 100.00]
S10	Breast	Cambridge	Pass	0.6471	0.649467	rep_5	1	RTP	Lot 2	RUN 4	Plate 10	Yes		TP	0.2304	2.81887	1	0.1561	negative	negative	Majority Call	1	100.00(36/36) [90.36, 100.00]	100.00(18/18) [82.41, 100.00]
S10	Breast	Cambridge	Pass	0.6483	0.649467	rep_14	1	CAM	Lot 3	RUN 2	Plate 6	Yes		TP	0.2304	2.81887	1	0.094	negative	negative	Majority Call	1	100.00(36/36) [90.36, 100.00]	100.00(18/18) [82.41, 100.00]
S10	Breast	Cambridge	Pass	0.6484	0.649467	rep_23	1	PNZ	Lot 1	RUN 6	Plate 14	Yes		TP	0.2304	2.81887	1	0.094	negative	negative	Majority Call	1	100.00(36/36) [90.36, 100.00]	100.00(18/18) [82.41, 100.00]
S10	Breast	Cambridge	Pass	0.643	0.649467	rep_8	1	PNZ	Lot 2	RUN 6	Plate 16	Yes		TP	0.2304	2.81887	1	0.094	negative	negative	Majority Call	1	100.00(36/36) [90.36, 100.00]	100.00(18/18) [82.41, 100.00]
S10	Breast	Cambridge	Pass	0.6577	0.649467	rep_29	1	CAM	Lot 1	RUN 2	Plate 2	Yes		TP	0.2304	2.81887	1	0.1026	negative	negative	Majority Call	1	100.00(36/36) [90.36, 100.00]	100.00(18/18) [82.41, 100.00]
S10	Breast	Cambridge	Pass	0.6526	0.649467	rep_11	1	RTP	Lot 2	RUN 4	Plate 10	Yes		TP	0.2304	2.81887	1	0.0845	negative	negative	Majority Call	1	100.00(36/36) [90.36, 100.00]	100.00(18/18) [82.41, 100.00]
S10	Breast	Cambridge	Pass	0.6443	0.649467	rep_36	1	CAM	Lot 2	RUN 1	Plate 3	Yes		TP	0.2304	2.81887	1	0.1679	negative	negative	Majority Call	1	100.00(36/36) [90.36, 100.00]	100.00(18/18) [82.41, 100.00]
S10	Breast	Cambridge	Pass	0.6467	0.649467	rep_10	1	PNZ	Lot 2	RUN 5	Plate 15	Yes		TP	0.2304	2.81887	1	0.1189	negative	negative	Majority Call	1	100.00(36/36) [90.36, 100.00]	100.00(18/18) [82.41, 100.00]
S10	Breast	Cambridge	Pass	0.6528	0.649467	rep_34	1	CAM	Lot 2	RUN 1	Plate 3	Yes		TP	0.2304	2.81887	1	0.1547	negative	negative	Majority Call	1	100.00(36/36) [90.36, 100.00]	100.00(18/18) [82.41, 100.00]
S10	Breast	Cambridge	Pass	0.6533	0.649467	rep_35	1	PNZ	Lot 3	RUN 5	Plate 17	Yes		TP	0.2304	2.81887	1	0.1026	negative	negative	Majority Call	1	100.00(36/36) [90.36, 100.00]	100.00(18/18) [82.41, 100.00]
S10	Breast	Cambridge	Pass	0.6519	0.649467	rep_12	1	CAM	Lot 1	RUN 1	Plate 1	Yes		TP	0.2304	2.81887	1	0.1189	negative	negative	Majority Call	1	100.00(36/36) [90.36, 100.00]	100.00(18/18) [82.41, 100.00]
S10	Breast	Cambridge	Pass	0.6467	0.649467	rep_27	1	PNZ	Lot 1	RUN 6	Plate 14	Yes		TP	0.2304	2.81887	1	0.094	negative	negative	Majority Call	1	100.00(36/36) [90.36, 100.00]	100.00(18/18) [82.41, 100.00]
S10	Breast	Cambridge	Pass	0.645	0.649467	rep_21	1	PNZ	Lot 3	RUN 6	Plate 18	Yes		TP	0.2304	2.81887	1	0.1255	negative	negative	Majority Call	1	100.00(36/36) [90.36, 100.00]	100.00(18/18) [82.41, 100.00]
S10	Breast	Cambridge	Pass	0.6396	0.649467	rep_31	1	RTP	Lot 1	RUN 4	Plate 8	Yes		TP	0.2304	2.81887	1	0.094	negative	negative	Majority Call	1	100.00(36/36) [90.36, 100.00]	100.00(18/18) [82.41, 100.00]
S10	Breast	Cambridge	Pass	0.6538	0.649467	rep_17	1	CAM	Lot 1	RUN 2	Plate 2	Yes		TP	0.2304	2.81887	1	0.1026	negative	negative	Majority Call	1	100.00(36/36) [90.36, 100.00]	100.00(18/18) [82.41, 100.00]
S10	Breast	Cambridge	Pass	0.6541	0.649467	rep_13	1	RTP	Lot 3	RUN 3	Plate 11	Yes		TP	0.2304	2.81887	1	0.11	negative	negative	Majority Call	1	100.00(36/36) [90.36, 100.00]	100.00(18/18) [82.41, 100.00]
S10	Breast	Cambridge	Pass	0.6456	0.649467	rep_32	1	RTP	Lot 1	RUN 3	Plate 7	Yes		TP	0.2304	2.81887	1	0.11	negative	negative	Majority Call	1	100.00(36/36) [90.36, 100.00]	100.00(18/18) [82.41, 100.00]
S10	Breast	Cambridge	Pass	0.6588	0.649467	rep_19	1	RTP	Lot 3	RUN 4	Plate 12	Yes		TP	0.2304	2.81887	1	0.094	negative	negative	Majority Call	1	100.00(36/36) [90.36, 100.00]	100.00(18/18) [82.41, 100.00]
S10	Breast	Cambridge	Pass	0.6477	0.649467	rep_33	1	PNZ	Lot 1	RUN 5	Plate 13	Yes		TP	0.2304	2.81887	1	0.094	negative	negative	Majority Call	1	100.00(36/36) [90.36, 100.00]	100.00(18/18) [82.41, 100.00]
S10	Breast	Cambridge	Pass	0.6542	0.649467	rep_26	1	CAM	Lot 2	RUN 2	Plate 4	Yes		TP	0.2304	2.81887	1	0.1026	negative	negative	Majority Call	1	100.00(36/36) [90.36, 100.00]	100.00(18/18) [82.41, 100.00]
S10	Breast	Cambridge	Pass	0.6539	0.649467	rep_4	1	RTP	Lot 3	RUN 3	Plate 11	Yes		TP	0.2304	2.81887	1	0.1314	negative	negative	Majority Call	1	100.00(36/36) [90.36, 100.00]	100.00(18/18) [82.41, 100.00]
S10	Breast	Cambridge	Pass	0.6501	0.649467	rep_16	1	RTP	Lot 3	RUN 4	Plate 12	Yes		TP	0.2304	2.81887	1	0.1314	negative	negative	Majority Call	1	100.00(36/36) [90.36, 100.00]	100.00(18/18) [82.41, 100.00]
S10	Breast	Cambridge	Pass	0.6493	0.649467	rep_1	1	PNZ	Lot 2	RUN 6	Plate 16	Yes		TP	0.2304	2.81887	1	0.1307	negative	negative	Majority Call	1	100.00(36/36) [90.36, 100.00]	100.00(18/18) [82.41, 100.00]
S10	Breast	Cambridge	Pass	0.6496	0.649467	rep_15	1	CAM	Lot 1	RUN 1	Plate 1	Yes		TP	0.2304	2.81887	1	0.094	negative	negative	Majority Call	1	100.00(36/36) [90.36, 100.00]	100.00(18/18) [82.41, 100.00]
S10	Breast	Cambridge	Pass	0.6476	0.649467	rep_18	1	RTP	Lot 2	RUN 3	Plate 9	Yes		TP	0.2304	2.81887	1	0.1071	negative	negative	Majority Call	1	100.00(36/36) [90.36, 100.00]	100.00(18/18) [82.41, 100.00]
S10	Breast	Cambridge	Pass	0.6548	0.649467	rep_6	1	CAM	Lot 3	RUN 1	Plate 5	Yes		TP	0.2304	2.81887	1	0.1221	negative	negative	Majority Call	1	100.00(36/36) [90.36, 100.00]	100.00(18/18) [82.41, 100.00]
S10	Breast	Cambridge	Pass	0.6549	0.649467	rep_20	1	CAM	Lot 2	RUN 2	Plate 4	Yes		TP	0.2304	2.81887	1	0.1547	negative	negative	Majority Call	1	100.00(36/36) [90.36, 100.00]	100.00(18/18) [82.41, 100.00]
S11	Breast	RTP	Pass	0.6484	0.643431	rep_10	1	CAM	Lot 1	RUN 2	Plate 2	Yes		TP	0.2304	2.79267	1	0.0173	negative	negative	Majority Call	1	100.00(36/36) [90.36, 100.00]	100.00(18/18) [82.41, 100.00]
S11	Breast	RTP	Pass	0.6446	0.643431	rep_2	1	CAM	Lot 2	RUN 1	Plate 3	Yes		TP	0.2304	2.79267	1	0.0296	negative	negative	Majority Call	1	100.00(36/36) [90.36, 100.00]	100.00(18/18) [82.41, 100.00]
S11	Breast	RTP	Pass	0.6476	0.643431	rep_25	1	PNZ	Lot 2	RUN 6	Plate 16	Yes		TP	0.2304	2.79267	1	0.017	negative	negative	Majority Call	1	100.00(36/36) [90.36, 100.00]	100.00(18/18) [82.41, 100.00]
S11	Breast	RTP	Pass	0.6483	0.643431	rep_32	1	PNZ	Lot 2	RUN 5	Plate 15	Yes		TP	0.2304	2.79267	1	0.0284	negative	negative	Majority Call	1	100.00(36/36) [90.36, 100.00]	100.00(18/18) [82.41, 100.00]
S11	Breast	RTP	Pass	0.6448	0.643431	rep_30	1	RTP	Lot 3	RUN 3	Plate 11	Yes		TP	0.2304	2.79267	1	0.036	negative	negative	Majority Call	1	100.00(36/36) [90.36, 100.00]	100.00(18/18) [82.41, 100.00]
S11	Breast	RTP	Pass	0.6499	0.643431	rep_12	1	RTP	Lot 2	RUN 3	Plate 9	Yes		TP	0.2304	2.79267	1	0.0169	negative	negative	Majority Call	1	100.00(36/36) [90.36, 100.00]	100.00(18/18) [82.41, 100.00]
S11	Breast	RTP	Pass	0.6418	0.643431	rep_27	1	CAM	Lot 3	RUN 1	Plate 5	Yes		TP	0.2304	2.79267	1	0.0159	negative	negative	Majority Call	1	100.00(36/36) [90.36, 100.00]	100.00(18/18) [82.41, 100.00]
S11	Breast	RTP	Pass	0.6436	0.643431	rep_16	1	RTP	Lot 3	RUN 4	Plate 12	Yes		TP	0.2304	2.79267	1	0.0178	negative	negative	Majority Call	1	100.00(36/36) [90.36, 100.00]	100.00(18/18) [82.41, 100.00]
S11	Breast	RTP	Pass	0.6419	0.643431	rep_9	1	PNZ	Lot 3	RUN 6	Plate 18	Yes		TP	0.2304	2.79267	1	0.0271	negative	negative	Majority Call	1	100.00(36/36) [90.36, 100.00]	100.00(18/18) [82.41, 100.00]
S11	Breast	RTP	Pass	0.6408	0.643431	rep_1	1	RTP	Lot 2	RUN 3	Plate 9	Yes		TP	0.2304	2.79267	1	0.0184	negative	negative	Majority Call	1	100.00(36/36) [90.36, 100.00]	100.00(18/18) [82.41, 100.00]
S11	Breast	RTP	Pass	0.6446	0.643431	rep_17	1	RTP	Lot 1	RUN 3	Plate 7	Yes		TP	0.2304	2.79267	1	0.0221	negative	negative	Majority Call	1	100.00(36/36) [90.36, 100.00]	100.00(18/18) [82.41, 100.00]
S11	Breast	RTP	Pass	0.6419	0.643431	rep_35	1	PNZ	Lot 2	RUN 5	Plate 15	Yes		TP	0.2304	2.79267	1	0.0192	negative	negative	Majority Call	1	100.00(36/36) [90.36, 100.00]	100.00(18/18) [82.41, 100.00]
S11	Breast	RTP	Pass	0.6392	0.643431	rep_18	1	CAM	Lot 3	RUN 2	Plate 6	Yes		TP	0.2304	2.79267	1	0.0288	negative	negative	Majority Call	1	100.00(36/36) [90.36, 100.00]	100.00(18/18) [82.41, 100.00]
S11	Breast	RTP	Pass	0.6476	0.643431	rep_22	1	PNZ	Lot 2	RUN 6	Plate 16	Yes		TP	0.2304	2.79267	1	0.0203	negative	negative	Majority Call	1	100.00(36/36) [90.36, 100.00]	100.00(18/18) [82.41, 100.00]
S11	Breast	RTP	Pass	0.6433	0.643431	rep_26	1	RTP	Lot 3	RUN 3	Plate 11	Yes		TP	0.2304	2.79267	1	0.0215	negative	negative	Majority Call	1	100.00(36/36) [90.36, 100.00]	100.00(18/18) [82.41, 100.00]
S11	Breast	RTP	Pass	0.642	0.643431	rep_19	1	CAM	Lot 1	RUN 1	Plate 1	Yes		TP	0.2304	2.79267	1	0.034	negative	negative	Majority Call	1	100.00(36/36) [90.36, 100.00]	100.00(18/18) [82.41, 100.00]
S11	Breast	RTP	Pass	0.6419	0.643431	rep_14	1	CAM	Lot 3	RUN 1	Plate 5	Yes		TP	0.2304	2.79267	1	0.0243	negative	negative	Majority Call	1	100.00(36/36) [90.36, 100.00]	100.00(18/18) [82.41, 100.00]
S11	Breast	RTP	Pass	0.6452	0.643431	rep_23	1	RTP	Lot 2	RUN 4	Plate 10	Yes		TP	0.2304	2.79267	1	0.0337	negative	negative	Majority Call	1	100.00(36/36) [90.36, 100.00]	100.00(18/18) [82.41, 100.00]
S11	Breast	RTP	Pass	0.647	0.643431	rep_13	1	CAM	Lot 2	RUN 1	Plate 3	Yes		TP	0.2304	2.79267	1	0.0275	negative	negative	Majority Call	1	100.00(36/36) [90.36, 100.00]	100.00(18/18) [82.41, 100.00]
S11	Breast	RTP	Pass	0.6456	0.643431	rep_15	1	PNZ	Lot 1	RUN 5	Plate 13	Yes		TP	0.2304	2.79267	1	0.0196	negative	negative	Majority Call	1	100.00(36/36) [90.36, 100.00]	100.00(18/18) [82.41, 100.00]
S11	Breast	RTP	Pass	0.6433	0.643431	rep_7	1	CAM	Lot 2	RUN 2	Plate 4	Yes		TP	0.2304	2.79267	1	0.0225	negative	negative	Majority Call	1	100.00(36/36) [90.36, 100.00]	100.00(18/18) [82.41, 100.00]
S11	Breast	RTP	Pass	0.64	0.643431	rep_36	1	CAM	Lot 1	RUN 1	Plate 1	Yes		TP	0.2304	2.79267	1	0.0417	negative	negative	Majority Call	1	100.00(36/36) [90.36, 100.00]	100.00(18/18) [82.41, 100.00]
S11	Breast	RTP	Pass	0.6498	0.643431	rep_4	1	PNZ	Lot 1	RUN 6	Plate 14	Yes		TP	0.2304	2.79267	1	0.022	negative	negative	Majority Call	1	100.00(36/36) [90.36, 100.00]	100.00(18/18) [82.41, 100.00]
S11	Breast	RTP	Pass	0.6387	0.643431	rep_11	1	CAM	Lot 1	RUN 2	Plate 2	Yes		TP	0.2304	2.79267	1	0.0189	negative	negative	Majority Call	1	100.00(36/36) [90.36, 100.00]	100.00(18/18) [82.41, 100.00]
S11	Breast	RTP	Pass	0.6399	0.643431	rep_6	1	RTP	Lot 1	RUN 4	Plate 8	Yes		TP	0.2304	2.79267	1	0.0275	negative	negative	Majority Call	1	100.00(36/36) [90.36, 100.00]	100.00(18/18) [82.41, 100.00]
S11	Breast	RTP	Pass	0.6442	0.643431	rep_21	1	RTP	Lot 1	RUN 3	Plate 7	Yes		TP	0.2304	2.79267	1	0.0177	negative	negative	Majority Call	1	100.00(36/36) [90.36, 100.00]	100.00(18/18) [82.41, 100.00]
S11	Breast	RTP	Pass	0.6448	0.643431	rep_8	1	PNZ	Lot 1	RUN 5	Plate 13	Yes		TP	0.2304	2.79267	1	0.0239	negative	negative	Majority Call	1	100.00(36/36) [90.36, 100.00]	100.00(18/18) [82.41, 100.00]
S11	Breast	RTP	Pass	0.6444	0.643431	rep_31	1	PNZ	Lot 3	RUN 5	Plate 17	Yes		TP	0.2304	2.79267	1	0.0269	negative	negative	Majority Call	1	100.00(36/36) [90.36, 100.00]	100.00(18/18) [82.41, 100.00]
S11	Breast	RTP	Pass	0.6387	0.643431	rep_3	1	RTP	Lot 1	RUN 4	Plate 8	Yes		TP	0.2304	2.79267	1	0.0205	negative	negative	Majority Call	1	100.00(36/36) [90.36, 100.00]	100.00(18/18) [82.41, 100.00]
S11	Breast	RTP	Pass	0.6443	0.643431	rep_34	1	RTP	Lot 2	RUN 4	Plate 10	Yes		TP	0.2304	2.79267	1	0.0156	negative	negative	Majority Call	1	100.00(36/36) [90.36, 100.00]	100.00(18/18) [82.41, 100.00]
S11	Breast	RTP	Pass	0.6419	0.643431	rep_28	1	PNZ	Lot 3	RUN 6	Plate 18	Yes		TP	0.2304	2.79267	1	0.0198	negative	negative	Majority Call	1	100.00(36/36) [90.36, 100.00]	100.00(18/18) [82.41, 100.00]
S11	Breast	RTP	Pass	0.6429	0.643431	rep_5	1	PNZ	Lot 1	RUN 6	Plate 14	Yes		TP	0.2304	2.79267	1	0.0235	negative	negative	Majority Call	1	100.00(36/36) [90.36, 100.00]	100.00(18/18) [82.41, 100.00]
S11	Breast	RTP	Pass	0.6385	0.643431	rep_20	1	CAM	Lot 2	RUN 2	Plate 4	Yes		TP	0.2304	2.79267	1	0.0325	negative	negative	Majority Call	1	100.00(36/36) [90.36, 100.00]	100.00(18/18) [82.41, 100.00]
S11	Breast	RTP	Pass	0.6357	0.643431	rep_33	1	CAM	Lot 3	RUN 2	Plate 6	Yes		TP	0.2304	2.79267	1	0.0229	negative	negative	Majority Call	1	100.00(36/36) [90.36, 100.00]	100.00(18/18) [82.41, 100.00]
S11	Breast	RTP	Pass	0.6481	0.643431	rep_24	1	PNZ	Lot 3	RUN 5	Plate 17	Yes		TP	0.2304	2.79267	1	0.0156	negative	negative	Majority Call	1	100.00(36/36) [90.36, 100.00]	100.00(18/18) [82.41, 100.00]
S11	Breast	RTP	Pass	0.6383	0.643431	rep_29	1	RTP	Lot 3	RUN 4	Plate 12	Yes		TP	0.2304	2.79267	1	0.0288	negative	negative	Majority Call	1	100.00(36/36) [90.36, 100.00]	100.00(18/18) [82.41, 100.00]
S12	Breast	Cambridge	Qualified		0.153455	rep_19	1	PNZ	2	RUN 1	Plate 16	No	unknown replicate HRDsig status	TP	0.2304	0.666035	0		unknown	negative	Majority Call		100.00(11/11) [74.12, 100.00]	100.00(2/2) [34.24, 100.00]
S12	Breast	Cambridge	Qualified		0.153455	rep_11	1	PNZ	1	RUN 1	Plate 13	No	unknown replicate HRDsig status	TP	0.2304	0.666035	0		unknown	negative	Majority Call		100.00(11/11) [74.12, 100.00]	100.00(2/2) [34.24, 100.00]
S12	Breast	Cambridge	Qualified		0.153455	rep_12	1	CAM	2	RUN 3	Plate 6	No	unknown replicate HRDsig status	TP	0.2304	0.666035	0		unknown	negative	Majority Call		100.00(11/11) [74.12, 100.00]	100.00(2/2) [34.24, 100.00]
S12	Breast	Cambridge	Qualified		0.153455	rep_21	1	RTP	2	RUN 1	Plate 10	No	unknown replicate HRDsig status	TP	0.2304	0.666035	0		unknown	negative	Majority Call		100.00(11/11) [74.12, 100.00]	100.00(2/2) [34.24, 100.00]
S12	Breast	Cambridge	Qualified		0.153455	rep_32	1	PNZ	1	RUN 3	Plate 15	No	unknown replicate HRDsig status	TP	0.2304	0.666035	0		unknown	negative	Majority Call		100.00(11/11) [74.12, 100.00]	100.00(2/2) [34.24, 100.00]
S12	Breast	Cambridge	Qualified		0.153455	rep_1	1	CAM	2	RUN 2	Plate 5	No	unknown replicate HRDsig status	TP	0.2304	0.666035	0		unknown	negative	Majority Call		100.00(11/11) [74.12, 100.00]	100.00(2/2) [34.24, 100.00]
S12	Breast	Cambridge	Qualified	0.1754	0.153455	rep_14	1	RTP	1	RUN 3	Plate 9	Yes		TP	0.2304	0.666035	0	0.0689	negative	negative	Majority Call	1	100.00(11/11) [74.12, 100.00]	100.00(2/2) [34.24, 100.00]
S12	Breast	Cambridge	Qualified	0.1321	0.153455	rep_31	1	RTP	2	RUN 2	Plate 11	Yes		TP	0.2304	0.666035	0	0.0256	negative	negative	Majority Call	1	100.00(11/11) [74.12, 100.00]	100.00(2/2) [34.24, 100.00]
S12	Breast	Cambridge	Qualified		0.153455	rep_25	1	PNZ	2	RUN 3	Plate 18	No	unknown replicate HRDsig status	TP	0.2304	0.666035	0		unknown	negative	Majority Call		100.00(11/11) [74.12, 100.00]	100.00(2/2) [34.24, 100.00]
S12	Breast	Cambridge	Qualified		0.153455	rep_26	1	PNZ	1	RUN 1	Plate 13	No	unknown replicate HRDsig status	TP	0.2304	0.666035	0		unknown	negative	Majority Call		100.00(11/11) [74.12, 100.00]	100.00(2/2) [34.24, 100.00]
S12	Breast	Cambridge	Qualified	0.134	0.153455	rep_34	1	RTP	1	RUN 2	Plate 8	Yes		TP	0.2304	0.666035	0	0.0256	negative	negative	Majority Call	1	100.00(11/11) [74.12, 100.00]	100.00(2/2) [34.24, 100.00]
S12	Breast	Cambridge	Qualified		0.153455	rep_6	1	CAM	1	RUN 3	Plate 3	No	unknown replicate HRDsig status	TP	0.2304	0.666035	0		unknown	negative	Majority Call		100.00(11/11) [74.12, 100.00]	100.00(2/2) [34.24, 100.00]
S12	Breast	Cambridge	Qualified		0.153455	rep_16	1	RTP	2	RUN 3	Plate 12	No	unknown replicate HRDsig status	TP	0.2304	0.666035	0		unknown	negative	Majority Call		100.00(11/11) [74.12, 100.00]	100.00(2/2) [34.24, 100.00]
S12	Breast	Cambridge	Qualified		0.153455	rep_28	1	RTP	2	RUN 3	Plate 12	No	unknown replicate HRDsig status	TP	0.2304	0.666035	0		unknown	negative	Majority Call		100.00(11/11) [74.12, 100.00]	100.00(2/2) [34.24, 100.00]
S12	Breast	Cambridge	Qualified		0.153455	rep_2	1	CAM	2	RUN 2	Plate 5	No	unknown replicate HRDsig status	TP	0.2304	0.666035	0		unknown	negative	Majority Call		100.00(11/11) [74.12, 100.00]	100.00(2/2) [34.24, 100.00]
S12	Breast	Cambridge	Qualified	0.1387	0.153455	rep_5	1	RTP	2	RUN 2	Plate 11	Yes		TP	0.2304	0.666035	0	0.0236	negative	negative	Majority Call	1	100.00(11/11) [74.12, 100.00]	100.00(2/2) [34.24, 100.00]
S12	Breast	Cambridge	Qualified		0.153455	rep_10	1	RTP	1	RUN 1	Plate 7	No	unknown replicate HRDsig status	TP	0.2304	0.666035	0		unknown	negative	Majority Call		100.00(11/11) [74.12, 100.00]	100.00(2/2) [34.24, 100.00]
S12	Breast	Cambridge	Qualified	0.1806	0.153455	rep_18	1	RTP	1	RUN 3	Plate 9	Yes		TP	0.2304	0.666035	0	0.0634	negative	negative	Majority Call	1	100.00(11/11) [74.12, 100.00]	100.00(2/2) [34.24, 100.00]
S12	Breast	Cambridge	Qualified		0.153455	rep_20	1	CAM	2	RUN 1	Plate 4	No	unknown replicate HRDsig status	TP	0.2304	0.666035	0		unknown	negative	Majority Call		100.00(11/11) [74.12, 100.00]	100.00(2/2) [34.24, 100.00]
S12	Breast	Cambridge	Qualified		0.153455	rep_8	1	CAM	2	RUN 3	Plate 6	No	unknown replicate HRDsig status	TP	0.2304	0.666035	0		unknown	negative	Majority Call		100.00(11/11) [74.12, 100.00]	100.00(2/2) [34.24, 100.00]
S12	Breast	Cambridge	Qualified	0.1402	0.153455	rep_24	1	PNZ	2	RUN 1	Plate 16	Yes		TP	0.2304	0.666035	0	0.033	negative	negative	Majority Call	1	100.00(11/11) [74.12, 100.00]	100.00(2/2) [34.24, 100.00]
S12	Breast	Cambridge	Qualified		0.153455	rep_15	1	CAM	1	RUN 2	Plate 2	No	unknown replicate HRDsig status	TP	0.2304	0.666035	0		unknown	negative	Majority Call		100.00(11/11) [74.12, 100.00]	100.00(2/2) [34.24, 100.00]
S12	Breast	Cambridge	Qualified	0.1479	0.153455	rep_7	1	CAM	1	RUN 2	Plate 2	Yes		TP	0.2304	0.666035	0	0.0466	negative	negative	Majority Call	1	100.00(11/11) [74.12, 100.00]	100.00(2/2) [34.24, 100.00]
S12	Breast	Cambridge	Qualified		0.153455	rep_17	1	CAM	1	RUN 1	Plate 1	No	unknown replicate HRDsig status	TP	0.2304	0.666035	0		unknown	negative	Majority Call		100.00(11/11) [74.12, 100.00]	100.00(2/2) [34.24, 100.00]
S12	Breast	Cambridge	Qualified		0.153455	rep_3	1	CAM	1	RUN 3	Plate 3	No	unknown replicate HRDsig status	TP	0.2304	0.666035	0		unknown	negative	Majority Call		100.00(11/11) [74.12, 100.00]	100.00(2/2) [34.24, 100.00]
S12	Breast	Cambridge	Qualified		0.153455	rep_13	1	PNZ	1	RUN 2	Plate 14	No	unknown replicate HRDsig status	TP	0.2304	0.666035	0		unknown	negative	Majority Call		100.00(11/11) [74.12, 100.00]	100.00(2/2) [34.24, 100.00]
S12	Breast	Cambridge	Qualified		0.153455	rep_9	1	RTP	2	RUN 1	Plate 10	No	unknown replicate HRDsig status	TP	0.2304	0.666035	0		unknown	negative	Majority Call		100.00(11/11) [74.12, 100.00]	100.00(2/2) [34.24, 100.00]
S12	Breast	Cambridge	Qualified	0.1838	0.153455	rep_23	1	PNZ	1	RUN 3	Plate 15	Yes		TP	0.2304	0.666035	0	0.0535	negative	negative	Majority Call	1	100.00(11/11) [74.12, 100.00]	100.00(2/2) [34.24, 100.00]
S12	Breast	Cambridge	Qualified		0.153455	rep_22	1	RTP	1	RUN 1	Plate 7	No	unknown replicate HRDsig status	TP	0.2304	0.666035	0		unknown	negative	Majority Call		100.00(11/11) [74.12, 100.00]	100.00(2/2) [34.24, 100.00]
S12	Breast	Cambridge	Qualified		0.153455	rep_30	1	PNZ	2	RUN 3	Plate 18	No	unknown replicate HRDsig status	TP	0.2304	0.666035	0		unknown	negative	Majority Call		100.00(11/11) [74.12, 100.00]	100.00(2/2) [34.24, 100.00]
S12	Breast	Cambridge	Qualified	0.1744	0.153455	rep_29	1	PNZ	1	RUN 2	Plate 14	Yes		TP	0.2304	0.666035	0	0.0457	negative	negative	Majority Call	1	100.00(11/11) [74.12, 100.00]	100.00(2/2) [34.24, 100.00]
S12	Breast	Cambridge	Qualified	0.1474	0.153455	rep_33	1	CAM	2	RUN 1	Plate 4	Yes		TP	0.2304	0.666035	0	0.0402	negative	negative	Majority Call	1	100.00(11/11) [74.12, 100.00]	100.00(2/2) [34.24, 100.00]
S12	Breast	Cambridge	Qualified		0.153455	rep_35	1	PNZ	2	RUN 2	Plate 17	No	unknown replicate HRDsig status	TP	0.2304	0.666035	0		unknown	negative	Majority Call		100.00(11/11) [74.12, 100.00]	100.00(2/2) [34.24, 100.00]
S12	Breast	Cambridge	Qualified	0.1335	0.153455	rep_4	1	CAM	1	RUN 1	Plate 1	Yes		TP	0.2304	0.666035	0	0.0382	negative	negative	Majority Call	1	100.00(11/11) [74.12, 100.00]	100.00(2/2) [34.24, 100.00]
S12	Breast	Cambridge	Qualified		0.153455	rep_36	1	RTP	1	RUN 2	Plate 8	No	unknown replicate HRDsig status	TP	0.2304	0.666035	0		unknown	negative	Majority Call		100.00(11/11) [74.12, 100.00]	100.00(2/2) [34.24, 100.00]
S12	Breast	Cambridge	Qualified		0.153455	rep_27	1	PNZ	2	RUN 2	Plate 17	No	unknown replicate HRDsig status	TP	0.2304	0.666035	0		unknown	negative	Majority Call		100.00(11/11) [74.12, 100.00]	100.00(2/2) [34.24, 100.00]
S13	Breast	Cambridge	Pass	0.5211	0.520645	rep_22	1	CAM	1	RUN 3	Plate 3	Yes		TP	0.2304	2.25975	1	0.991	positive	positive	Majority Call	1	100.00(33/33) [89.57, 100.00]	100.00(16/16) [80.64, 100.00]
S13	Breast	Cambridge	Pass	0.5188	0.520645	rep_16	1	RTP	1	RUN 1	Plate 7	Yes		TP	0.2304	2.25975	1	0.9791	positive	positive	Majority Call	1	100.00(33/33) [89.57, 100.00]	100.00(16/16) [80.64, 100.00]
S13	Breast	Cambridge	Pass	0.5184	0.520645	rep_21	1	CAM	1	RUN 2	Plate 2	Yes		TP	0.2304	2.25975	1	0.9773	positive	positive	Majority Call	1	100.00(33/33) [89.57, 100.00]	100.00(16/16) [80.64, 100.00]
S13	Breast	Cambridge	Pass	0.5202	0.520645	rep_14	1	RTP	2	RUN 3	Plate 12	Yes		TP	0.2304	2.25975	1	0.9795	positive	positive	Majority Call	1	100.00(33/33) [89.57, 100.00]	100.00(16/16) [80.64, 100.00]
S13	Breast	Cambridge	Pass	0.5282	0.520645	rep_19	1	PNZ	1	RUN 2	Plate 14	Yes		TP	0.2304	2.25975	1	0.9881	positive	positive	Majority Call	1	100.00(33/33) [89.57, 100.00]	100.00(16/16) [80.64, 100.00]
S13	Breast	Cambridge	Pass	0.517	0.520645	rep_5	1	CAM	2	RUN 1	Plate 4	Yes		TP	0.2304	2.25975	1	0.9739	positive	positive	Majority Call	1	100.00(33/33) [89.57, 100.00]	100.00(16/16) [80.64, 100.00]
S13	Breast	Cambridge	Pass	0.5229	0.520645	rep_7	1	PNZ	2	RUN 2	Plate 17	Yes		TP	0.2304	2.25975	1	0.9936	positive	positive	Majority Call	1	100.00(33/33) [89.57, 100.00]	100.00(16/16) [80.64, 100.00]
S13	Breast	Cambridge	Pass	0.5215	0.520645	rep_25	1	PNZ	1	RUN 3	Plate 15	Yes		TP	0.2304	2.25975	1	0.9818	positive	positive	Majority Call	1	100.00(33/33) [89.57, 100.00]	100.00(16/16) [80.64, 100.00]
S13	Breast	Cambridge	Pass	0.5321	0.520645	rep_32	1	PNZ	2	RUN 1	Plate 16	Yes		TP	0.2304	2.25975	1	0.981	positive	positive	Majority Call	1	100.00(33/33) [89.57, 100.00]	100.00(16/16) [80.64, 100.00]
S13	Breast	Cambridge	Pass	0.519	0.520645	rep_33	1	PNZ	2	RUN 1	Plate 16	Yes		TP	0.2304	2.25975	1	0.9916	positive	positive	Majority Call	1	100.00(33/33) [89.57, 100.00]	100.00(16/16) [80.64, 100.00]
S13	Breast	Cambridge	Pass	0.5266	0.520645	rep_30	1	PNZ	2	RUN 2	Plate 17	Yes		TP	0.2304	2.25975	1	0.9901	positive	positive	Majority Call	1	100.00(33/33) [89.57, 100.00]	100.00(16/16) [80.64, 100.00]
S13	Breast	Cambridge	Pass	0.5199	0.520645	rep_31	1	RTP	2	RUN 2	Plate 11	Yes		TP	0.2304	2.25975	1	0.9882	positive	positive	Majority Call	1	100.00(33/33) [89.57, 100.00]	100.00(16/16) [80.64, 100.00]
S13	Breast	Cambridge	Pass	0.5176	0.520645	rep_18	1	RTP	1	RUN 2	Plate 8	Yes		TP	0.2304	2.25975	1	0.9663	positive	positive	Majority Call	1	100.00(33/33) [89.57, 100.00]	100.00(16/16) [80.64, 100.00]
S13	Breast	Cambridge	Pass	0.5113	0.520645	rep_13	1	RTP	1	RUN 2	Plate 8	Yes		TP	0.2304	2.25975	1	0.993	positive	positive	Majority Call	1	100.00(33/33) [89.57, 100.00]	100.00(16/16) [80.64, 100.00]
S13	Breast	Cambridge	Pass	0.5183	0.520645	rep_4	1	CAM	1	RUN 3	Plate 3	Yes		TP	0.2304	2.25975	1	0.9776	positive	positive	Majority Call	1	100.00(33/33) [89.57, 100.00]	100.00(16/16) [80.64, 100.00]
S13	Breast	Cambridge	Pass	0.5221	0.520645	rep_15	1	PNZ	1	RUN 2	Plate 14	Yes		TP	0.2304	2.25975	1	0.9842	positive	positive	Majority Call	1	100.00(33/33) [89.57, 100.00]	100.00(16/16) [80.64, 100.00]
S13	Breast	Cambridge	Pass	0.5172	0.520645	rep_23	1	RTP	2	RUN 1	Plate 10	Yes		TP	0.2304	2.25975	1	0.9819	positive	positive	Majority Call	1	100.00(33/33) [89.57, 100.00]	100.00(16/16) [80.64, 100.00]
S13	Breast	Cambridge	Failed HC		0.520645	rep_24	0	CAM	1	RUN 1	Plate 1	No	sample replicate fail QC	TP	0.2304	2.25975	1			positive	Majority Call		100.00(33/33) [89.57, 100.00]	100.00(16/16) [80.64, 100.00]
S13	Breast	Cambridge	Pass	0.5163	0.520645	rep_34	1	RTP	2	RUN 2	Plate 11	Yes		TP	0.2304	2.25975	1	0.9647	positive	positive	Majority Call	1	100.00(33/33) [89.57, 100.00]	100.00(16/16) [80.64, 100.00]
S13	Breast	Cambridge	Pass	0.5194	0.520645	rep_17	1	CAM	2	RUN 3	Plate 6	Yes		TP	0.2304	2.25975	1	0.9637	positive	positive	Majority Call	1	100.00(33/33) [89.57, 100.00]	100.00(16/16) [80.64, 100.00]
S13	Breast	Cambridge	Pass	0.5202	0.520645	rep_35	1	PNZ	2	RUN 3	Plate 18	Yes		TP	0.2304	2.25975	1	0.9861	positive	positive	Majority Call	1	100.00(33/33) [89.57, 100.00]	100.00(16/16) [80.64, 100.00]
S13	Breast	Cambridge	Pass	0.5057	0.520645	rep_27	1	PNZ	1	RUN 1	Plate 13	Yes		TP	0.2304	2.25975	1	0.9875	positive	positive	Majority Call	1	100.00(33/33) [89.57, 100.00]	100.00(16/16) [80.64, 100.00]
S13	Breast	Cambridge	Pass	0.5241	0.520645	rep_28	1	PNZ	1	RUN 3	Plate 15	Yes		TP	0.2304	2.25975	1	0.9594	positive	positive	Majority Call	1	100.00(33/33) [89.57, 100.00]	100.00(16/16) [80.64, 100.00]
S13	Breast	Cambridge	Pass	0.5258	0.520645	rep_29	1	RTP	1	RUN 3	Plate 9	Yes		TP	0.2304	2.25975	1	0.9735	positive	positive	Majority Call	1	100.00(33/33) [89.57, 100.00]	100.00(16/16) [80.64, 100.00]
S13	Breast	Cambridge	Pass	0.5243	0.520645	rep_36	1	PNZ	2	RUN 3	Plate 18	Yes		TP	0.2304	2.25975	1	0.9774	positive	positive	Majority Call	1	100.00(33/33) [89.57, 100.00]	100.00(16/16) [80.64, 100.00]
S13	Breast	Cambridge	Pass	0.5266	0.520645	rep_26	1	CAM	1	RUN 2	Plate 2	Yes		TP	0.2304	2.25975	1	0.983	positive	positive	Majority Call	1	100.00(33/33) [89.57, 100.00]	100.00(16/16) [80.64, 100.00]
S13	Breast	Cambridge	Pass	0.5172	0.520645	rep_6	1	RTP	2	RUN 3	Plate 12	Yes		TP	0.2304	2.25975	1	0.9797	positive	positive	Majority Call	1	100.00(33/33) [89.57, 100.00]	100.00(16/16) [80.64, 100.00]
S13	Breast	Cambridge	Failed HC		0.520645	rep_1	0	RTP	1	RUN 1	Plate 7	No	sample replicate fail QC	TP	0.2304	2.25975	1			positive	Majority Call		100.00(33/33) [89.57, 100.00]	100.00(16/16) [80.64, 100.00]
S13	Breast	Cambridge	Failed LC		0.520645	rep_8	0	CAM	1	RUN 1	Plate 1	No	sample replicate fail QC	TP	0.2304	2.25975	1			positive	Majority Call		100.00(33/33) [89.57, 100.00]	100.00(16/16) [80.64, 100.00]
S13	Breast	Cambridge	Pass	0.5229	0.520645	rep_9	1	CAM	2	RUN 2	Plate 5	Yes		TP	0.2304	2.25975	1	0.9883	positive	positive	Majority Call	1	100.00(33/33) [89.57, 100.00]	100.00(16/16) [80.64, 100.00]
S13	Breast	Cambridge	Pass	0.5194	0.520645	rep_2	1	RTP	2	RUN 1	Plate 10	Yes		TP	0.2304	2.25975	1	0.9759	positive	positive	Majority Call	1	100.00(33/33) [89.57, 100.00]	100.00(16/16) [80.64, 100.00]
S13	Breast	Cambridge	Pass	0.5262	0.520645	rep_10	1	CAM	2	RUN 2	Plate 5	Yes		TP	0.2304	2.25975	1	0.9924	positive	positive	Majority Call	1	100.00(33/33) [89.57, 100.00]	100.00(16/16) [80.64, 100.00]
S13	Breast	Cambridge	Pass	0.5189	0.520645	rep_11	1	CAM	2	RUN 1	Plate 4	Yes		TP	0.2304	2.25975	1	0.9856	positive	positive	Majority Call	1	100.00(33/33) [89.57, 100.00]	100.00(16/16) [80.64, 100.00]
S13	Breast	Cambridge	Pass	0.5218	0.520645	rep_20	1	PNZ	1	RUN 1	Plate 13	Yes		TP	0.2304	2.25975	1	0.9934	positive	positive	Majority Call	1	100.00(33/33) [89.57, 100.00]	100.00(16/16) [80.64, 100.00]
S13	Breast	Cambridge	Pass	0.5206	0.520645	rep_12	1	RTP	1	RUN 3	Plate 9	Yes		TP	0.2304	2.25975	1	0.9733	positive	positive	Majority Call	1	100.00(33/33) [89.57, 100.00]	100.00(16/16) [80.64, 100.00]
S13	Breast	Cambridge	Qualified	0.5197	0.520645	rep_3	1	CAM	2	RUN 3	Plate 6	Yes		TP	0.2304	2.25975	1	0.9607	positive	positive	Majority Call	1	100.00(33/33) [89.57, 100.00]	100.00(16/16) [80.64, 100.00]
S14	Breast	Cambridge	Pass	0.5931	0.587433	rep_1	1	CAM	Lot 1	RUN 1	Plate 1	Yes		TP	0.2304	2.54962	1	0.8682	positive	positive	Majority Call	1	100.00(36/36) [90.36, 100.00]	100.00(18/18) [82.41, 100.00]
S14	Breast	Cambridge	Pass	0.5922	0.587433	rep_2	1	CAM	Lot 1	RUN 2	Plate 2	Yes		TP	0.2304	2.54962	1	0.909	positive	positive	Majority Call	1	100.00(36/36) [90.36, 100.00]	100.00(18/18) [82.41, 100.00]
S14	Breast	Cambridge	Pass	0.5907	0.587433	rep_3	1	CAM	Lot 1	RUN 2	Plate 2	Yes		TP	0.2304	2.54962	1	0.8332	positive	positive	Majority Call	1	100.00(36/36) [90.36, 100.00]	100.00(18/18) [82.41, 100.00]
S14	Breast	Cambridge	Pass	0.5879	0.587433	rep_4	1	CAM	Lot 2	RUN 2	Plate 4	Yes		TP	0.2304	2.54962	1	0.88	positive	positive	Majority Call	1	100.00(36/36) [90.36, 100.00]	100.00(18/18) [82.41, 100.00]
S14	Breast	Cambridge	Pass	0.5904	0.587433	rep_5	1	CAM	Lot 1	RUN 1	Plate 1	Yes		TP	0.2304	2.54962	1	0.836	positive	positive	Majority Call	1	100.00(36/36) [90.36, 100.00]	100.00(18/18) [82.41, 100.00]
S14	Breast	Cambridge	Pass	0.5895	0.587433	rep_6	1	CAM	Lot 2	RUN 1	Plate 3	Yes		TP	0.2304	2.54962	1	0.8967	positive	positive	Majority Call	1	100.00(36/36) [90.36, 100.00]	100.00(18/18) [82.41, 100.00]
S14	Breast	Cambridge	Pass	0.5812	0.587433	rep_7	1	RTP	Lot 1	RUN 4	Plate 8	Yes		TP	0.2304	2.54962	1	0.8921	positive	positive	Majority Call	1	100.00(36/36) [90.36, 100.00]	100.00(18/18) [82.41, 100.00]
S14	Breast	Cambridge	Pass	0.5844	0.587433	rep_8	1	RTP	Lot 1	RUN 4	Plate 8	Yes		TP	0.2304	2.54962	1	0.8832	positive	positive	Majority Call	1	100.00(36/36) [90.36, 100.00]	100.00(18/18) [82.41, 100.00]
S14	Breast	Cambridge	Pass	0.5926	0.587433	rep_9	1	RTP	Lot 1	RUN 3	Plate 7	Yes		TP	0.2304	2.54962	1	0.9231	positive	positive	Majority Call	1	100.00(36/36) [90.36, 100.00]	100.00(18/18) [82.41, 100.00]
S14	Breast	Cambridge	Pass	0.5882	0.587433	rep_10	1	RTP	Lot 1	RUN 3	Plate 7	Yes		TP	0.2304	2.54962	1	0.8824	positive	positive	Majority Call	1	100.00(36/36) [90.36, 100.00]	100.00(18/18) [82.41, 100.00]
S14	Breast	Cambridge	Pass	0.5867	0.587433	rep_11	1	RTP	Lot 3	RUN 4	Plate 12	Yes		TP	0.2304	2.54962	1	0.9021	positive	positive	Majority Call	1	100.00(36/36) [90.36, 100.00]	100.00(18/18) [82.41, 100.00]
S14	Breast	Cambridge	Pass	0.5848	0.587433	rep_12	1	CAM	Lot 3	RUN 2	Plate 6	Yes		TP	0.2304	2.54962	1	0.8915	positive	positive	Majority Call	1	100.00(36/36) [90.36, 100.00]	100.00(18/18) [82.41, 100.00]
S14	Breast	Cambridge	Pass	0.5919	0.587433	rep_13	1	CAM	Lot 3	RUN 2	Plate 6	Yes		TP	0.2304	2.54962	1	0.8646	positive	positive	Majority Call	1	100.00(36/36) [90.36, 100.00]	100.00(18/18) [82.41, 100.00]
S14	Breast	Cambridge	Pass	0.5906	0.587433	rep_14	1	RTP	Lot 3	RUN 3	Plate 11	Yes		TP	0.2304	2.54962	1	0.9138	positive	positive	Majority Call	1	100.00(36/36) [90.36, 100.00]	100.00(18/18) [82.41, 100.00]
S14	Breast	Cambridge	Pass	0.5904	0.587433	rep_15	1	CAM	Lot 3	RUN 1	Plate 5	Yes		TP	0.2304	2.54962	1	0.9246	positive	positive	Majority Call	1	100.00(36/36) [90.36, 100.00]	100.00(18/18) [82.41, 100.00]
S14	Breast	Cambridge	Pass	0.5881	0.587433	rep_16	1	CAM	Lot 3	RUN 1	Plate 5	Yes		TP	0.2304	2.54962	1	0.8942	positive	positive	Majority Call	1	100.00(36/36) [90.36, 100.00]	100.00(18/18) [82.41, 100.00]
S14	Breast	Cambridge	Pass	0.5886	0.587433	rep_17	1	RTP	Lot 2	RUN 4	Plate 10	Yes		TP	0.2304	2.54962	1	0.9208	positive	positive	Majority Call	1	100.00(36/36) [90.36, 100.00]	100.00(18/18) [82.41, 100.00]
S14	Breast	Cambridge	Pass	0.5876	0.587433	rep_18	1	CAM	Lot 2	RUN 2	Plate 4	Yes		TP	0.2304	2.54962	1	0.8443	positive	positive	Majority Call	1	100.00(36/36) [90.36, 100.00]	100.00(18/18) [82.41, 100.00]
S14	Breast	Cambridge	Pass	0.5842	0.587433	rep_19	1	RTP	Lot 2	RUN 3	Plate 9	Yes		TP	0.2304	2.54962	1	0.8973	positive	positive	Majority Call	1	100.00(36/36) [90.36, 100.00]	100.00(18/18) [82.41, 100.00]
S14	Breast	Cambridge	Pass	0.5883	0.587433	rep_20	1	PNZ	Lot 1	RUN 6	Plate 14	Yes		TP	0.2304	2.54962	1	0.8931	positive	positive	Majority Call	1	100.00(36/36) [90.36, 100.00]	100.00(18/18) [82.41, 100.00]
S14	Breast	Cambridge	Pass	0.5824	0.587433	rep_21	1	PNZ	Lot 1	RUN 5	Plate 13	Yes		TP	0.2304	2.54962	1	0.917	positive	positive	Majority Call	1	100.00(36/36) [90.36, 100.00]	100.00(18/18) [82.41, 100.00]
S14	Breast	Cambridge	Pass	0.5871	0.587433	rep_22	1	CAM	Lot 2	RUN 1	Plate 3	Yes		TP	0.2304	2.54962	1	0.8865	positive	positive	Majority Call	1	100.00(36/36) [90.36, 100.00]	100.00(18/18) [82.41, 100.00]
S14	Breast	Cambridge	Pass	0.5925	0.587433	rep_23	1	RTP	Lot 3	RUN 4	Plate 12	Yes		TP	0.2304	2.54962	1	0.8769	positive	positive	Majority Call	1	100.00(36/36) [90.36, 100.00]	100.00(18/18) [82.41, 100.00]
S14	Breast	Cambridge	Pass	0.5864	0.587433	rep_24	1	PNZ	Lot 3	RUN 5	Plate 17	Yes		TP	0.2304	2.54962	1	0.9348	positive	positive	Majority Call	1	100.00(36/36) [90.36, 100.00]	100.00(18/18) [82.41, 100.00]
S14	Breast	Cambridge	Pass	0.5886	0.587433	rep_25	1	PNZ	Lot 3	RUN 5	Plate 17	Yes		TP	0.2304	2.54962	1	0.8714	positive	positive	Majority Call	1	100.00(36/36) [90.36, 100.00]	100.00(18/18) [82.41, 100.00]
S14	Breast	Cambridge	Pass	0.5855	0.587433	rep_26	1	RTP	Lot 3	RUN 3	Plate 11	Yes		TP	0.2304	2.54962	1	0.8458	positive	positive	Majority Call	1	100.00(36/36) [90.36, 100.00]	100.00(18/18) [82.41, 100.00]
S14	Breast	Cambridge	Pass	0.5836	0.587433	rep_27	1	PNZ	Lot 2	RUN 6	Plate 16	Yes		TP	0.2304	2.54962	1	0.8402	positive	positive	Majority Call	1	100.00(36/36) [90.36, 100.00]	100.00(18/18) [82.41, 100.00]
S14	Breast	Cambridge	Pass	0.5841	0.587433	rep_28	1	PNZ	Lot 2	RUN 6	Plate 16	Yes		TP	0.2304	2.54962	1	0.8695	positive	positive	Majority Call	1	100.00(36/36) [90.36, 100.00]	100.00(18/18) [82.41, 100.00]
S14	Breast	Cambridge	Pass	0.5853	0.587433	rep_29	1	RTP	Lot 2	RUN 4	Plate 10	Yes		TP	0.2304	2.54962	1	0.8761	positive	positive	Majority Call	1	100.00(36/36) [90.36, 100.00]	100.00(18/18) [82.41, 100.00]
S14	Breast	Cambridge	Pass	0.5842	0.587433	rep_30	1	PNZ	Lot 2	RUN 5	Plate 15	Yes		TP	0.2304	2.54962	1	0.856	positive	positive	Majority Call	1	100.00(36/36) [90.36, 100.00]	100.00(18/18) [82.41, 100.00]
S14	Breast	Cambridge	Pass	0.5845	0.587433	rep_31	1	RTP	Lot 2	RUN 3	Plate 9	Yes		TP	0.2304	2.54962	1	0.876	positive	positive	Majority Call	1	100.00(36/36) [90.36, 100.00]	100.00(18/18) [82.41, 100.00]
S14	Breast	Cambridge	Pass	0.5886	0.587433	rep_32	1	PNZ	Lot 1	RUN 6	Plate 14	Yes		TP	0.2304	2.54962	1	0.9442	positive	positive	Majority Call	1	100.00(36/36) [90.36, 100.00]	100.00(18/18) [82.41, 100.00]
S14	Breast	Cambridge	Pass	0.5908	0.587433	rep_33	1	PNZ	Lot 1	RUN 5	Plate 13	Yes		TP	0.2304	2.54962	1	0.9087	positive	positive	Majority Call	1	100.00(36/36) [90.36, 100.00]	100.00(18/18) [82.41, 100.00]
S14	Breast	Cambridge	Pass	0.582	0.587433	rep_34	1	PNZ	Lot 3	RUN 6	Plate 18	Yes		TP	0.2304	2.54962	1	0.8383	positive	positive	Majority Call	1	100.00(36/36) [90.36, 100.00]	100.00(18/18) [82.41, 100.00]
S14	Breast	Cambridge	Pass	0.5848	0.587433	rep_35	1	PNZ	Lot 2	RUN 5	Plate 15	Yes		TP	0.2304	2.54962	1	0.8667	positive	positive	Majority Call	1	100.00(36/36) [90.36, 100.00]	100.00(18/18) [82.41, 100.00]
S14	Breast	Cambridge	Pass	0.5858	0.587433	rep_36	1	PNZ	Lot 3	RUN 6	Plate 18	Yes		TP	0.2304	2.54962	1	0.9337	positive	positive	Majority Call	1	100.00(36/36) [90.36, 100.00]	100.00(18/18) [82.41, 100.00]
S15	CRC	Cambridge	Qualified	0.1667	0.167478	rep_1	1	CAM	Lot 3	RUN 2	Plate 6	Yes		TP	0.2304	0.7269	0	0.0661	negative	negative	Majority Call	1	100.00(36/36) [90.36, 100.00]	100.00(18/18) [82.41, 100.00]
S15	CRC	Cambridge	Qualified	0.1679	0.167478	rep_2	1	RTP	Lot 3	RUN 3	Plate 11	Yes		TP	0.2304	0.7269	0	0.0458	negative	negative	Majority Call	1	100.00(36/36) [90.36, 100.00]	100.00(18/18) [82.41, 100.00]
S15	CRC	Cambridge	Qualified	0.1649	0.167478	rep_3	1	CAM	Lot 2	RUN 2	Plate 4	Yes		TP	0.2304	0.7269	0	0.0742	negative	negative	Majority Call	1	100.00(36/36) [90.36, 100.00]	100.00(18/18) [82.41, 100.00]
S15	CRC	Cambridge	Qualified	0.165	0.167478	rep_4	1	RTP	Lot 2	RUN 4	Plate 10	Yes		TP	0.2304	0.7269	0	0.1752	negative	negative	Majority Call	1	100.00(36/36) [90.36, 100.00]	100.00(18/18) [82.41, 100.00]
S15	CRC	Cambridge	Qualified	0.1679	0.167478	rep_5	1	RTP	Lot 2	RUN 3	Plate 9	Yes		TP	0.2304	0.7269	0	0.089	negative	negative	Majority Call	1	100.00(36/36) [90.36, 100.00]	100.00(18/18) [82.41, 100.00]
S15	CRC	Cambridge	Qualified	0.1641	0.167478	rep_6	1	CAM	Lot 3	RUN 1	Plate 5	Yes		TP	0.2304	0.7269	0	0.0892	negative	negative	Majority Call	1	100.00(36/36) [90.36, 100.00]	100.00(18/18) [82.41, 100.00]
S15	CRC	Cambridge	Qualified	0.1537	0.167478	rep_7	1	PNZ	Lot 2	RUN 6	Plate 16	Yes		TP	0.2304	0.7269	0	0.1257	negative	negative	Majority Call	1	100.00(36/36) [90.36, 100.00]	100.00(18/18) [82.41, 100.00]
S15	CRC	Cambridge	Qualified	0.1666	0.167478	rep_8	1	RTP	Lot 2	RUN 4	Plate 10	Yes		TP	0.2304	0.7269	0	0.2103	negative	negative	Majority Call	1	100.00(36/36) [90.36, 100.00]	100.00(18/18) [82.41, 100.00]
S15	CRC	Cambridge	Qualified	0.163	0.167478	rep_9	1	PNZ	Lot 2	RUN 5	Plate 15	Yes		TP	0.2304	0.7269	0	0.1413	negative	negative	Majority Call	1	100.00(36/36) [90.36, 100.00]	100.00(18/18) [82.41, 100.00]
S15	CRC	Cambridge	Qualified	0.1696	0.167478	rep_10	1	PNZ	Lot 3	RUN 6	Plate 18	Yes		TP	0.2304	0.7269	0	0.0732	negative	negative	Majority Call	1	100.00(36/36) [90.36, 100.00]	100.00(18/18) [82.41, 100.00]
S15	CRC	Cambridge	Qualified	0.1637	0.167478	rep_11	1	PNZ	Lot 1	RUN 6	Plate 14	Yes		TP	0.2304	0.7269	0	0.0402	negative	negative	Majority Call	1	100.00(36/36) [90.36, 100.00]	100.00(18/18) [82.41, 100.00]
S15	CRC	Cambridge	Qualified	0.1671	0.167478	rep_12	1	CAM	Lot 2	RUN 1	Plate 3	Yes		TP	0.2304	0.7269	0	0.0856	negative	negative	Majority Call	1	100.00(36/36) [90.36, 100.00]	100.00(18/18) [82.41, 100.00]
S15	CRC	Cambridge	Qualified	0.1678	0.167478	rep_13	1	PNZ	Lot 1	RUN 5	Plate 13	Yes		TP	0.2304	0.7269	0	0.087	negative	negative	Majority Call	1	100.00(36/36) [90.36, 100.00]	100.00(18/18) [82.41, 100.00]
S15	CRC	Cambridge	Qualified	0.1675	0.167478	rep_14	1	RTP	Lot 1	RUN 3	Plate 7	Yes		TP	0.2304	0.7269	0	0.1631	negative	negative	Majority Call	1	100.00(36/36) [90.36, 100.00]	100.00(18/18) [82.41, 100.00]
S15	CRC	Cambridge	Pass	0.2887	0.167478	rep_15	1	CAM	Lot 1	RUN 2	Plate 2	Yes		TP	0.2304	0.7269	0	0.1609	negative	negative	Majority Call	1	100.00(36/36) [90.36, 100.00]	100.00(18/18) [82.41, 100.00]
S15	CRC	Cambridge	Qualified	0.1623	0.167478	rep_16	1	RTP	Lot 3	RUN 4	Plate 12	Yes		TP	0.2304	0.7269	0	0.1255	negative	negative	Majority Call	1	100.00(36/36) [90.36, 100.00]	100.00(18/18) [82.41, 100.00]
S15	CRC	Cambridge	Qualified	0.1669	0.167478	rep_17	1	PNZ	Lot 2	RUN 6	Plate 16	Yes		TP	0.2304	0.7269	0	0.1301	negative	negative	Majority Call	1	100.00(36/36) [90.36, 100.00]	100.00(18/18) [82.41, 100.00]
S15	CRC	Cambridge	Qualified	0.169	0.167478	rep_18	1	CAM	Lot 1	RUN 1	Plate 1	Yes		TP	0.2304	0.7269	0	0.1212	negative	negative	Majority Call	1	100.00(36/36) [90.36, 100.00]	100.00(18/18) [82.41, 100.00]
S15	CRC	Cambridge	Qualified	0.1739	0.167478	rep_19	1	RTP	Lot 3	RUN 3	Plate 11	Yes		TP	0.2304	0.7269	0	0.157	negative	negative	Majority Call	1	100.00(36/36) [90.36, 100.00]	100.00(18/18) [82.41, 100.00]
S15	CRC	Cambridge	Qualified	0.1663	0.167478	rep_20	1	PNZ	Lot 2	RUN 5	Plate 15	Yes		TP	0.2304	0.7269	0	0.1417	negative	negative	Majority Call	1	100.00(36/36) [90.36, 100.00]	100.00(18/18) [82.41, 100.00]
S15	CRC	Cambridge	Qualified	0.164	0.167478	rep_21	1	PNZ	Lot 3	RUN 6	Plate 18	Yes		TP	0.2304	0.7269	0	0.0688	negative	negative	Majority Call	1	100.00(36/36) [90.36, 100.00]	100.00(18/18) [82.41, 100.00]
S15	CRC	Cambridge	Qualified	0.1661	0.167478	rep_22	1	PNZ	Lot 1	RUN 6	Plate 14	Yes		TP	0.2304	0.7269	0	0.058	negative	negative	Majority Call	1	100.00(36/36) [90.36, 100.00]	100.00(18/18) [82.41, 100.00]
S15	CRC	Cambridge	Qualified	0.1564	0.167478	rep_23	1	RTP	Lot 2	RUN 3	Plate 9	Yes		TP	0.2304	0.7269	0	0.1042	negative	negative	Majority Call	1	100.00(36/36) [90.36, 100.00]	100.00(18/18) [82.41, 100.00]
S15	CRC	Cambridge	Qualified	0.1695	0.167478	rep_24	1	RTP	Lot 1	RUN 4	Plate 8	Yes		TP	0.2304	0.7269	0	0.1007	negative	negative	Majority Call	1	100.00(36/36) [90.36, 100.00]	100.00(18/18) [82.41, 100.00]
S15	CRC	Cambridge	Qualified	0.1511	0.167478	rep_25	1	CAM	Lot 2	RUN 1	Plate 3	Yes		TP	0.2304	0.7269	0	0.1371	negative	negative	Majority Call	1	100.00(36/36) [90.36, 100.00]	100.00(18/18) [82.41, 100.00]
S15	CRC	Cambridge	Qualified	0.1676	0.167478	rep_26	1	RTP	Lot 3	RUN 4	Plate 12	Yes		TP	0.2304	0.7269	0	0.1562	negative	negative	Majority Call	1	100.00(36/36) [90.36, 100.00]	100.00(18/18) [82.41, 100.00]
S15	CRC	Cambridge	Qualified	0.1641	0.167478	rep_27	1	PNZ	Lot 3	RUN 5	Plate 17	Yes		TP	0.2304	0.7269	0	0.0741	negative	negative	Majority Call	1	100.00(36/36) [90.36, 100.00]	100.00(18/18) [82.41, 100.00]
S15	CRC	Cambridge	Qualified	0.1685	0.167478	rep_28	1	PNZ	Lot 3	RUN 5	Plate 17	Yes		TP	0.2304	0.7269	0	0.1025	negative	negative	Majority Call	1	100.00(36/36) [90.36, 100.00]	100.00(18/18) [82.41, 100.00]
S15	CRC	Cambridge	Qualified	0.1642	0.167478	rep_29	1	CAM	Lot 3	RUN 2	Plate 6	Yes		TP	0.2304	0.7269	0	0.0898	negative	negative	Majority Call	1	100.00(36/36) [90.36, 100.00]	100.00(18/18) [82.41, 100.00]
S15	CRC	Cambridge	Qualified	0.1581	0.167478	rep_30	1	RTP	Lot 1	RUN 3	Plate 7	Yes		TP	0.2304	0.7269	0	0.1028	negative	negative	Majority Call	1	100.00(36/36) [90.36, 100.00]	100.00(18/18) [82.41, 100.00]
S15	CRC	Cambridge	Qualified	0.1579	0.167478	rep_31	1	CAM	Lot 1	RUN 1	Plate 1	Yes		TP	0.2304	0.7269	0	0.0964	negative	negative	Majority Call	1	100.00(36/36) [90.36, 100.00]	100.00(18/18) [82.41, 100.00]
S15	CRC	Cambridge	Qualified	0.1553	0.167478	rep_32	1	CAM	Lot 1	RUN 2	Plate 2	Yes		TP	0.2304	0.7269	0	0.1051	negative	negative	Majority Call	1	100.00(36/36) [90.36, 100.00]	100.00(18/18) [82.41, 100.00]
S15	CRC	Cambridge	Qualified	0.1513	0.167478	rep_33	1	RTP	Lot 1	RUN 4	Plate 8	Yes		TP	0.2304	0.7269	0	0.1934	negative	negative	Majority Call	1	100.00(36/36) [90.36, 100.00]	100.00(18/18) [82.41, 100.00]
S15	CRC	Cambridge	Qualified	0.1613	0.167478	rep_34	1	CAM	Lot 2	RUN 2	Plate 4	Yes		TP	0.2304	0.7269	0	0.1138	negative	negative	Majority Call	1	100.00(36/36) [90.36, 100.00]	100.00(18/18) [82.41, 100.00]
S15	CRC	Cambridge	Qualified	0.1668	0.167478	rep_35	1	PNZ	Lot 1	RUN 5	Plate 13	Yes		TP	0.2304	0.7269	0	0.0929	negative	negative	Majority Call	1	100.00(36/36) [90.36, 100.00]	100.00(18/18) [82.41, 100.00]
S15	CRC	Cambridge	Qualified	0.1644	0.167478	rep_36	1	CAM	Lot 3	RUN 1	Plate 5	Yes		TP	0.2304	0.7269	0	0.0641	negative	negative	Majority Call	1	100.00(36/36) [90.36, 100.00]	100.00(18/18) [82.41, 100.00]
S16	NSCLC	Cambridge	Pass	0.4829	0.481442	rep_1	1	RTP	Lot 3	RUN 3	Plate 11	Yes		TP	0.2304	2.08959	1	0.1176	negative	negative	Majority Call	1	100.00(36/36) [90.36, 100.00]	100.00(18/18) [82.41, 100.00]
S16	NSCLC	Cambridge	Pass	0.4826	0.481442	rep_2	1	CAM	Lot 2	RUN 1	Plate 3	Yes		TP	0.2304	2.08959	1	0.1231	negative	negative	Majority Call	1	100.00(36/36) [90.36, 100.00]	100.00(18/18) [82.41, 100.00]
S16	NSCLC	Cambridge	Pass	0.4751	0.481442	rep_3	1	PNZ	Lot 1	RUN 5	Plate 13	Yes		TP	0.2304	2.08959	1	0.0881	negative	negative	Majority Call	1	100.00(36/36) [90.36, 100.00]	100.00(18/18) [82.41, 100.00]
S16	NSCLC	Cambridge	Pass	0.4802	0.481442	rep_4	1	CAM	Lot 2	RUN 2	Plate 4	Yes		TP	0.2304	2.08959	1	0.1049	negative	negative	Majority Call	1	100.00(36/36) [90.36, 100.00]	100.00(18/18) [82.41, 100.00]
S16	NSCLC	Cambridge	Pass	0.4788	0.481442	rep_5	1	PNZ	Lot 3	RUN 5	Plate 17	Yes		TP	0.2304	2.08959	1	0.0899	negative	negative	Majority Call	1	100.00(36/36) [90.36, 100.00]	100.00(18/18) [82.41, 100.00]
S16	NSCLC	Cambridge	Pass	0.4774	0.481442	rep_6	1	RTP	Lot 2	RUN 3	Plate 9	Yes		TP	0.2304	2.08959	1	0.1133	negative	negative	Majority Call	1	100.00(36/36) [90.36, 100.00]	100.00(18/18) [82.41, 100.00]
S16	NSCLC	Cambridge	Pass	0.4919	0.481442	rep_7	1	RTP	Lot 3	RUN 4	Plate 12	Yes		TP	0.2304	2.08959	1	0.113	negative	negative	Majority Call	1	100.00(36/36) [90.36, 100.00]	100.00(18/18) [82.41, 100.00]
S16	NSCLC	Cambridge	Pass	0.4706	0.481442	rep_8	1	PNZ	Lot 2	RUN 5	Plate 15	Yes		TP	0.2304	2.08959	1	0.0986	negative	negative	Majority Call	1	100.00(36/36) [90.36, 100.00]	100.00(18/18) [82.41, 100.00]
S16	NSCLC	Cambridge	Pass	0.4815	0.481442	rep_9	1	RTP	Lot 1	RUN 3	Plate 7	Yes		TP	0.2304	2.08959	1	0.0957	negative	negative	Majority Call	1	100.00(36/36) [90.36, 100.00]	100.00(18/18) [82.41, 100.00]
S16	NSCLC	Cambridge	Pass	0.4803	0.481442	rep_10	1	RTP	Lot 2	RUN 4	Plate 10	Yes		TP	0.2304	2.08959	1	0.159	negative	negative	Majority Call	1	100.00(36/36) [90.36, 100.00]	100.00(18/18) [82.41, 100.00]
S16	NSCLC	Cambridge	Pass	0.4735	0.481442	rep_11	1	CAM	Lot 3	RUN 2	Plate 6	Yes		TP	0.2304	2.08959	1	0.087	negative	negative	Majority Call	1	100.00(36/36) [90.36, 100.00]	100.00(18/18) [82.41, 100.00]
S16	NSCLC	Cambridge	Pass	0.5089	0.481442	rep_12	1	RTP	Lot 2	RUN 4	Plate 10	Yes		TP	0.2304	2.08959	1	0.0584	negative	negative	Majority Call	1	100.00(36/36) [90.36, 100.00]	100.00(18/18) [82.41, 100.00]
S16	NSCLC	Cambridge	Pass	0.4803	0.481442	rep_13	1	PNZ	Lot 1	RUN 6	Plate 14	Yes		TP	0.2304	2.08959	1	0.0967	negative	negative	Majority Call	1	100.00(36/36) [90.36, 100.00]	100.00(18/18) [82.41, 100.00]
S16	NSCLC	Cambridge	Pass	0.4813	0.481442	rep_14	1	RTP	Lot 1	RUN 4	Plate 8	Yes		TP	0.2304	2.08959	1	0.0797	negative	negative	Majority Call	1	100.00(36/36) [90.36, 100.00]	100.00(18/18) [82.41, 100.00]
S16	NSCLC	Cambridge	Pass	0.4774	0.481442	rep_15	1	RTP	Lot 2	RUN 3	Plate 9	Yes		TP	0.2304	2.08959	1	0.1137	negative	negative	Majority Call	1	100.00(36/36) [90.36, 100.00]	100.00(18/18) [82.41, 100.00]
S16	NSCLC	Cambridge	Pass	0.4827	0.481442	rep_16	1	PNZ	Lot 3	RUN 6	Plate 18	Yes		TP	0.2304	2.08959	1	0.131	negative	negative	Majority Call	1	100.00(36/36) [90.36, 100.00]	100.00(18/18) [82.41, 100.00]
S16	NSCLC	Cambridge	Pass	0.481	0.481442	rep_17	1	CAM	Lot 2	RUN 1	Plate 3	Yes		TP	0.2304	2.08959	1	0.159	negative	negative	Majority Call	1	100.00(36/36) [90.36, 100.00]	100.00(18/18) [82.41, 100.00]
S16	NSCLC	Cambridge	Pass	0.4918	0.481442	rep_18	1	CAM	Lot 1	RUN 1	Plate 1	Yes		TP	0.2304	2.08959	1	0.0809	negative	negative	Majority Call	1	100.00(36/36) [90.36, 100.00]	100.00(18/18) [82.41, 100.00]
S16	NSCLC	Cambridge	Pass	0.4835	0.481442	rep_19	1	PNZ	Lot 2	RUN 6	Plate 16	Yes		TP	0.2304	2.08959	1	0.1206	negative	negative	Majority Call	1	100.00(36/36) [90.36, 100.00]	100.00(18/18) [82.41, 100.00]
S16	NSCLC	Cambridge	Pass	0.478	0.481442	rep_20	1	CAM	Lot 1	RUN 2	Plate 2	Yes		TP	0.2304	2.08959	1	0.1133	negative	negative	Majority Call	1	100.00(36/36) [90.36, 100.00]	100.00(18/18) [82.41, 100.00]
S16	NSCLC	Cambridge	Pass	0.473	0.481442	rep_21	1	CAM	Lot 1	RUN 2	Plate 2	Yes		TP	0.2304	2.08959	1	0.0848	negative	negative	Majority Call	1	100.00(36/36) [90.36, 100.00]	100.00(18/18) [82.41, 100.00]
S16	NSCLC	Cambridge	Pass	0.4769	0.481442	rep_22	1	PNZ	Lot 1	RUN 5	Plate 13	Yes		TP	0.2304	2.08959	1	0.1113	negative	negative	Majority Call	1	100.00(36/36) [90.36, 100.00]	100.00(18/18) [82.41, 100.00]
S16	NSCLC	Cambridge	Pass	0.4756	0.481442	rep_23	1	CAM	Lot 3	RUN 1	Plate 5	Yes		TP	0.2304	2.08959	1	0.1176	negative	negative	Majority Call	1	100.00(36/36) [90.36, 100.00]	100.00(18/18) [82.41, 100.00]
S16	NSCLC	Cambridge	Pass	0.4848	0.481442	rep_24	1	PNZ	Lot 1	RUN 6	Plate 14	Yes		TP	0.2304	2.08959	1	0.0699	negative	negative	Majority Call	1	100.00(36/36) [90.36, 100.00]	100.00(18/18) [82.41, 100.00]
S16	NSCLC	Cambridge	Pass	0.4819	0.481442	rep_25	1	CAM	Lot 3	RUN 2	Plate 6	Yes		TP	0.2304	2.08959	1	0.1112	negative	negative	Majority Call	1	100.00(36/36) [90.36, 100.00]	100.00(18/18) [82.41, 100.00]
S16	NSCLC	Cambridge	Pass	0.4932	0.481442	rep_26	1	CAM	Lot 2	RUN 2	Plate 4	Yes		TP	0.2304	2.08959	1	0.0721	negative	negative	Majority Call	1	100.00(36/36) [90.36, 100.00]	100.00(18/18) [82.41, 100.00]
S16	NSCLC	Cambridge	Pass	0.4775	0.481442	rep_27	1	PNZ	Lot 3	RUN 6	Plate 18	Yes		TP	0.2304	2.08959	1	0.0797	negative	negative	Majority Call	1	100.00(36/36) [90.36, 100.00]	100.00(18/18) [82.41, 100.00]
S16	NSCLC	Cambridge	Pass	0.4824	0.481442	rep_28	1	CAM	Lot 3	RUN 1	Plate 5	Yes		TP	0.2304	2.08959	1	0.1133	negative	negative	Majority Call	1	100.00(36/36) [90.36, 100.00]	100.00(18/18) [82.41, 100.00]
S16	NSCLC	Cambridge	Pass	0.478	0.481442	rep_29	1	RTP	Lot 1	RUN 4	Plate 8	Yes		TP	0.2304	2.08959	1	0.0967	negative	negative	Majority Call	1	100.00(36/36) [90.36, 100.00]	100.00(18/18) [82.41, 100.00]
S16	NSCLC	Cambridge	Pass	0.4771	0.481442	rep_30	1	PNZ	Lot 2	RUN 6	Plate 16	Yes		TP	0.2304	2.08959	1	0.159	negative	negative	Majority Call	1	100.00(36/36) [90.36, 100.00]	100.00(18/18) [82.41, 100.00]
S16	NSCLC	Cambridge	Pass	0.4822	0.481442	rep_31	1	CAM	Lot 1	RUN 1	Plate 1	Yes		TP	0.2304	2.08959	1	0.1068	negative	negative	Majority Call	1	100.00(36/36) [90.36, 100.00]	100.00(18/18) [82.41, 100.00]
S16	NSCLC	Cambridge	Pass	0.4836	0.481442	rep_32	1	PNZ	Lot 3	RUN 5	Plate 17	Yes		TP	0.2304	2.08959	1	0.1122	negative	negative	Majority Call	1	100.00(36/36) [90.36, 100.00]	100.00(18/18) [82.41, 100.00]
S16	NSCLC	Cambridge	Pass	0.4759	0.481442	rep_33	1	PNZ	Lot 2	RUN 5	Plate 15	Yes		TP	0.2304	2.08959	1	0.0967	negative	negative	Majority Call	1	100.00(36/36) [90.36, 100.00]	100.00(18/18) [82.41, 100.00]
S16	NSCLC	Cambridge	Pass	0.4858	0.481442	rep_34	1	RTP	Lot 3	RUN 4	Plate 12	Yes		TP	0.2304	2.08959	1	0.0797	negative	negative	Majority Call	1	100.00(36/36) [90.36, 100.00]	100.00(18/18) [82.41, 100.00]
S16	NSCLC	Cambridge	Pass	0.4838	0.481442	rep_35	1	RTP	Lot 3	RUN 3	Plate 11	Yes		TP	0.2304	2.08959	1	0.1133	negative	negative	Majority Call	1	100.00(36/36) [90.36, 100.00]	100.00(18/18) [82.41, 100.00]
S16	NSCLC	Cambridge	Pass	0.4805	0.481442	rep_36	1	RTP	Lot 1	RUN 3	Plate 7	Yes		TP	0.2304	2.08959	1	0.1203	negative	negative	Majority Call	1	100.00(36/36) [90.36, 100.00]	100.00(18/18) [82.41, 100.00]
S17	NSCLC	Cambridge	Qualified	0.2201	0.245242	rep_1	1	PNZ	1	RUN 3	Plate 15	Yes		TP	0.2304	1.06442	1	0.5017	negative	negative	Majority Call	1	97.22(35/36) [85.83, 99.51]	94.44(17/18) [74.24, 99.01]
S17	NSCLC	Cambridge	Qualified	0.2319	0.245242	rep_2	1	CAM	1	RUN 1	Plate 1	Yes		TP	0.2304	1.06442	1	0.6133	negative	negative	Majority Call	1	97.22(35/36) [85.83, 99.51]	94.44(17/18) [74.24, 99.01]
S17	NSCLC	Cambridge	Qualified	0.249	0.245242	rep_3	1	RTP	1	RUN 3	Plate 9	Yes		TP	0.2304	1.06442	1	0.2867	negative	negative	Majority Call	1	97.22(35/36) [85.83, 99.51]	94.44(17/18) [74.24, 99.01]
S17	NSCLC	Cambridge	Pass	0.2605	0.245242	rep_4	1	RTP	1	RUN 3	Plate 9	Yes		TP	0.2304	1.06442	1	0.1781	negative	negative	Majority Call	1	97.22(35/36) [85.83, 99.51]	94.44(17/18) [74.24, 99.01]
S17	NSCLC	Cambridge	Pass	0.2567	0.245242	rep_5	1	PNZ	2	RUN 1	Plate 16	Yes		TP	0.2304	1.06442	1	0.5737	negative	negative	Majority Call	1	97.22(35/36) [85.83, 99.51]	94.44(17/18) [74.24, 99.01]
S17	NSCLC	Cambridge	Qualified	0.2438	0.245242	rep_6	1	PNZ	2	RUN 3	Plate 18	Yes		TP	0.2304	1.06442	1	0.5301	negative	negative	Majority Call	1	97.22(35/36) [85.83, 99.51]	94.44(17/18) [74.24, 99.01]
S17	NSCLC	Cambridge	Qualified	0.2381	0.245242	rep_7	1	PNZ	1	RUN 1	Plate 13	Yes		TP	0.2304	1.06442	1	0.1265	negative	negative	Majority Call	1	97.22(35/36) [85.83, 99.51]	94.44(17/18) [74.24, 99.01]
S17	NSCLC	Cambridge	Qualified	0.2281	0.245242	rep_8	1	CAM	1	RUN 3	Plate 3	Yes		TP	0.2304	1.06442	1	0.5206	negative	negative	Majority Call	1	97.22(35/36) [85.83, 99.51]	94.44(17/18) [74.24, 99.01]
S17	NSCLC	Cambridge	Pass	0.2508	0.245242	rep_9	1	RTP	2	RUN 1	Plate 10	Yes		TP	0.2304	1.06442	1	0.3182	negative	negative	Majority Call	1	97.22(35/36) [85.83, 99.51]	94.44(17/18) [74.24, 99.01]
S17	NSCLC	Cambridge	Qualified	0.2377	0.245242	rep_10	1	PNZ	1	RUN 3	Plate 15	Yes		TP	0.2304	1.06442	1	0.2445	negative	negative	Majority Call	1	97.22(35/36) [85.83, 99.51]	94.44(17/18) [74.24, 99.01]
S17	NSCLC	Cambridge	Pass	0.258	0.245242	rep_11	1	PNZ	2	RUN 1	Plate 16	Yes		TP	0.2304	1.06442	1	0.4903	negative	negative	Majority Call	1	97.22(35/36) [85.83, 99.51]	94.44(17/18) [74.24, 99.01]
S17	NSCLC	Cambridge	Pass	0.2667	0.245242	rep_12	1	PNZ	2	RUN 2	Plate 17	Yes		TP	0.2304	1.06442	1	0.5428	negative	negative	Majority Call	1	97.22(35/36) [85.83, 99.51]	94.44(17/18) [74.24, 99.01]
S17	NSCLC	Cambridge	Qualified	0.2291	0.245242	rep_13	1	CAM	1	RUN 3	Plate 3	Yes		TP	0.2304	1.06442	1	0.4712	negative	negative	Majority Call	1	97.22(35/36) [85.83, 99.51]	94.44(17/18) [74.24, 99.01]
S17	NSCLC	Cambridge	Pass	0.4034	0.245242	rep_14	1	RTP	2	RUN 1	Plate 10	Yes		TP	0.2304	1.06442	1	0.2144	negative	negative	Majority Call	1	97.22(35/36) [85.83, 99.51]	94.44(17/18) [74.24, 99.01]
S17	NSCLC	Cambridge	Pass	0.267	0.245242	rep_15	1	PNZ	2	RUN 2	Plate 17	Yes		TP	0.2304	1.06442	1	0.252	negative	negative	Majority Call	1	97.22(35/36) [85.83, 99.51]	94.44(17/18) [74.24, 99.01]
S17	NSCLC	Cambridge	Qualified	0.2454	0.245242	rep_16	1	PNZ	1	RUN 1	Plate 13	Yes		TP	0.2304	1.06442	1	0.4344	negative	negative	Majority Call	1	97.22(35/36) [85.83, 99.51]	94.44(17/18) [74.24, 99.01]
S17	NSCLC	Cambridge	Pass	0.2657	0.245242	rep_17	1	RTP	1	RUN 1	Plate 7	Yes		TP	0.2304	1.06442	1	0.4664	negative	negative	Majority Call	1	97.22(35/36) [85.83, 99.51]	94.44(17/18) [74.24, 99.01]
S17	NSCLC	Cambridge	Qualified	0.2404	0.245242	rep_18	1	CAM	2	RUN 3	Plate 6	Yes		TP	0.2304	1.06442	1	0.1419	negative	negative	Majority Call	1	97.22(35/36) [85.83, 99.51]	94.44(17/18) [74.24, 99.01]
S17	NSCLC	Cambridge	Qualified	0.2362	0.245242	rep_19	1	CAM	2	RUN 3	Plate 6	Yes		TP	0.2304	1.06442	1	0.5206	negative	negative	Majority Call	1	97.22(35/36) [85.83, 99.51]	94.44(17/18) [74.24, 99.01]
S17	NSCLC	Cambridge	Pass	0.2555	0.245242	rep_20	1	RTP	1	RUN 1	Plate 7	Yes		TP	0.2304	1.06442	1	0.3568	negative	negative	Majority Call	1	97.22(35/36) [85.83, 99.51]	94.44(17/18) [74.24, 99.01]
S17	NSCLC	Cambridge	Qualified	0.2304	0.245242	rep_21	1	RTP	2	RUN 2	Plate 11	Yes		TP	0.2304	1.06442	1	0.2778	negative	negative	Majority Call	1	97.22(35/36) [85.83, 99.51]	94.44(17/18) [74.24, 99.01]
S17	NSCLC	Cambridge	Qualified	0.2382	0.245242	rep_22	1	RTP	2	RUN 2	Plate 11	Yes		TP	0.2304	1.06442	1	0.4382	negative	negative	Majority Call	1	97.22(35/36) [85.83, 99.51]	94.44(17/18) [74.24, 99.01]
S17	NSCLC	Cambridge	Qualified	0.2311	0.245242	rep_23	1	CAM	1	RUN 2	Plate 2	Yes		TP	0.2304	1.06442	1	0.183	negative	negative	Majority Call	1	97.22(35/36) [85.83, 99.51]	94.44(17/18) [74.24, 99.01]
S17	NSCLC	Cambridge	Qualified	0.2236	0.245242	rep_24	1	CAM	1	RUN 2	Plate 2	Yes		TP	0.2304	1.06442	1	0.5579	negative	negative	Majority Call	1	97.22(35/36) [85.83, 99.51]	94.44(17/18) [74.24, 99.01]
S17	NSCLC	Cambridge	Qualified	0.2288	0.245242	rep_25	1	CAM	1	RUN 1	Plate 1	Yes		TP	0.2304	1.06442	1	0.4533	negative	negative	Majority Call	1	97.22(35/36) [85.83, 99.51]	94.44(17/18) [74.24, 99.01]
S17	NSCLC	Cambridge	Qualified	0.2397	0.245242	rep_26	1	CAM	2	RUN 2	Plate 5	Yes		TP	0.2304	1.06442	1	0.3373	negative	negative	Majority Call	1	97.22(35/36) [85.83, 99.51]	94.44(17/18) [74.24, 99.01]
S17	NSCLC	Cambridge	Qualified	0.2384	0.245242	rep_27	1	CAM	2	RUN 2	Plate 5	Yes		TP	0.2304	1.06442	1	0.5257	negative	negative	Majority Call	1	97.22(35/36) [85.83, 99.51]	94.44(17/18) [74.24, 99.01]
S17	NSCLC	Cambridge	Qualified	0.2443	0.245242	rep_28	1	PNZ	1	RUN 2	Plate 14	Yes		TP	0.2304	1.06442	1	0.4339	negative	negative	Majority Call	1	97.22(35/36) [85.83, 99.51]	94.44(17/18) [74.24, 99.01]
S17	NSCLC	Cambridge	Qualified	0.2349	0.245242	rep_29	1	CAM	2	RUN 1	Plate 4	Yes		TP	0.2304	1.06442	1	0.4519	negative	negative	Majority Call	1	97.22(35/36) [85.83, 99.51]	94.44(17/18) [74.24, 99.01]
S17	NSCLC	Cambridge	Qualified	0.2253	0.245242	rep_30	1	RTP	2	RUN 3	Plate 12	Yes		TP	0.2304	1.06442	1	0.5699	negative	negative	Majority Call	1	97.22(35/36) [85.83, 99.51]	94.44(17/18) [74.24, 99.01]
S17	NSCLC	Cambridge	Qualified	0.2244	0.245242	rep_31	1	RTP	2	RUN 3	Plate 12	Yes		TP	0.2304	1.06442	1	0.3843	negative	negative	Majority Call	1	97.22(35/36) [85.83, 99.51]	94.44(17/18) [74.24, 99.01]
S17	NSCLC	Cambridge	Qualified	0.2262	0.245242	rep_32	1	RTP	1	RUN 2	Plate 8	Yes		TP	0.2304	1.06442	1	0.4826	negative	negative	Majority Call	1	97.22(35/36) [85.83, 99.51]	94.44(17/18) [74.24, 99.01]
S17	NSCLC	Cambridge	Qualified	0.2243	0.245242	rep_33	1	RTP	1	RUN 2	Plate 8	Yes		TP	0.2304	1.06442	1	0.4027	negative	negative	Majority Call	1	97.22(35/36) [85.83, 99.51]	94.44(17/18) [74.24, 99.01]
S17	NSCLC	Cambridge	Qualified	0.2297	0.245242	rep_34	1	CAM	2	RUN 1	Plate 4	Yes		TP	0.2304	1.06442	1	0.7899	positive	negative	Majority Call	0	97.22(35/36) [85.83, 99.51]	94.44(17/18) [74.24, 99.01]
S17	NSCLC	Cambridge	Pass	0.253	0.245242	rep_35	1	PNZ	2	RUN 3	Plate 18	Yes		TP	0.2304	1.06442	1	0.2126	negative	negative	Majority Call	1	97.22(35/36) [85.83, 99.51]	94.44(17/18) [74.24, 99.01]
S17	NSCLC	Cambridge	Pass	0.2523	0.245242	rep_36	1	PNZ	1	RUN 2	Plate 14	Yes		TP	0.2304	1.06442	1	0.4326	negative	negative	Majority Call	1	97.22(35/36) [85.83, 99.51]	94.44(17/18) [74.24, 99.01]
S18	Ovarian	Cambridge	Pass	0.8629	0.850964	rep_1	1	RTP	Lot 2	RUN 3	Plate 9	Yes		TP	0.2304	3.69342	1	0.0166	negative	negative	Majority Call	1	100.00(36/36) [90.36, 100.00]	100.00(18/18) [82.41, 100.00]
S18	Ovarian	Cambridge	Pass	0.8521	0.850964	rep_2	1	CAM	Lot 2	RUN 2	Plate 4	Yes		TP	0.2304	3.69342	1	0.0188	negative	negative	Majority Call	1	100.00(36/36) [90.36, 100.00]	100.00(18/18) [82.41, 100.00]
S18	Ovarian	Cambridge	Pass	0.8439	0.850964	rep_3	1	RTP	Lot 1	RUN 4	Plate 8	Yes		TP	0.2304	3.69342	1	0.0166	negative	negative	Majority Call	1	100.00(36/36) [90.36, 100.00]	100.00(18/18) [82.41, 100.00]
S18	Ovarian	Cambridge	Pass	0.8392	0.850964	rep_4	1	RTP	Lot 3	RUN 4	Plate 12	Yes		TP	0.2304	3.69342	1	0.0166	negative	negative	Majority Call	1	100.00(36/36) [90.36, 100.00]	100.00(18/18) [82.41, 100.00]
S18	Ovarian	Cambridge	Pass	0.8515	0.850964	rep_5	1	RTP	Lot 1	RUN 3	Plate 7	Yes		TP	0.2304	3.69342	1	0.0166	negative	negative	Majority Call	1	100.00(36/36) [90.36, 100.00]	100.00(18/18) [82.41, 100.00]
S18	Ovarian	Cambridge	Pass	0.8618	0.850964	rep_6	1	RTP	Lot 3	RUN 3	Plate 11	Yes		TP	0.2304	3.69342	1	0.0199	negative	negative	Majority Call	1	100.00(36/36) [90.36, 100.00]	100.00(18/18) [82.41, 100.00]
S18	Ovarian	Cambridge	Pass	0.8622	0.850964	rep_7	1	CAM	Lot 3	RUN 2	Plate 6	Yes		TP	0.2304	3.69342	1	0.0166	negative	negative	Majority Call	1	100.00(36/36) [90.36, 100.00]	100.00(18/18) [82.41, 100.00]
S18	Ovarian	Cambridge	Pass	0.8583	0.850964	rep_8	1	CAM	Lot 1	RUN 1	Plate 1	Yes		TP	0.2304	3.69342	1	0.0199	negative	negative	Majority Call	1	100.00(36/36) [90.36, 100.00]	100.00(18/18) [82.41, 100.00]
S18	Ovarian	Cambridge	Pass	0.8513	0.850964	rep_9	1	CAM	Lot 3	RUN 1	Plate 5	Yes		TP	0.2304	3.69342	1	0.0166	negative	negative	Majority Call	1	100.00(36/36) [90.36, 100.00]	100.00(18/18) [82.41, 100.00]
S18	Ovarian	Cambridge	Pass	0.8384	0.850964	rep_10	1	RTP	Lot 2	RUN 4	Plate 10	Yes		TP	0.2304	3.69342	1	0.0166	negative	negative	Majority Call	1	100.00(36/36) [90.36, 100.00]	100.00(18/18) [82.41, 100.00]
S18	Ovarian	Cambridge	Pass	0.8489	0.850964	rep_11	1	CAM	Lot 3	RUN 1	Plate 5	Yes		TP	0.2304	3.69342	1	0.0166	negative	negative	Majority Call	1	100.00(36/36) [90.36, 100.00]	100.00(18/18) [82.41, 100.00]
S18	Ovarian	Cambridge	Pass	0.8442	0.850964	rep_12	1	CAM	Lot 1	RUN 2	Plate 2	Yes		TP	0.2304	3.69342	1	0.0188	negative	negative	Majority Call	1	100.00(36/36) [90.36, 100.00]	100.00(18/18) [82.41, 100.00]
S18	Ovarian	Cambridge	Pass	0.8529	0.850964	rep_13	1	PNZ	Lot 1	RUN 5	Plate 13	Yes		TP	0.2304	3.69342	1	0.0166	negative	negative	Majority Call	1	100.00(36/36) [90.36, 100.00]	100.00(18/18) [82.41, 100.00]
S18	Ovarian	Cambridge	Pass	0.8491	0.850964	rep_14	1	CAM	Lot 2	RUN 2	Plate 4	Yes		TP	0.2304	3.69342	1	0.0166	negative	negative	Majority Call	1	100.00(36/36) [90.36, 100.00]	100.00(18/18) [82.41, 100.00]
S18	Ovarian	Cambridge	Pass	0.8552	0.850964	rep_15	1	CAM	Lot 2	RUN 1	Plate 3	Yes		TP	0.2304	3.69342	1	0.0166	negative	negative	Majority Call	1	100.00(36/36) [90.36, 100.00]	100.00(18/18) [82.41, 100.00]
S18	Ovarian	Cambridge	Pass	0.8493	0.850964	rep_16	1	PNZ	Lot 3	RUN 5	Plate 17	Yes		TP	0.2304	3.69342	1	0.0166	negative	negative	Majority Call	1	100.00(36/36) [90.36, 100.00]	100.00(18/18) [82.41, 100.00]
S18	Ovarian	Cambridge	Pass	0.8565	0.850964	rep_17	1	PNZ	Lot 3	RUN 5	Plate 17	Yes		TP	0.2304	3.69342	1	0.0166	negative	negative	Majority Call	1	100.00(36/36) [90.36, 100.00]	100.00(18/18) [82.41, 100.00]
S18	Ovarian	Cambridge	Pass	0.8461	0.850964	rep_18	1	RTP	Lot 3	RUN 4	Plate 12	Yes		TP	0.2304	3.69342	1	0.025	negative	negative	Majority Call	1	100.00(36/36) [90.36, 100.00]	100.00(18/18) [82.41, 100.00]
S18	Ovarian	Cambridge	Pass	0.8504	0.850964	rep_19	1	RTP	Lot 1	RUN 3	Plate 7	Yes		TP	0.2304	3.69342	1	0.0209	negative	negative	Majority Call	1	100.00(36/36) [90.36, 100.00]	100.00(18/18) [82.41, 100.00]
S18	Ovarian	Cambridge	Pass	0.8675	0.850964	rep_20	1	CAM	Lot 1	RUN 2	Plate 2	Yes		TP	0.2304	3.69342	1	0.0199	negative	negative	Majority Call	1	100.00(36/36) [90.36, 100.00]	100.00(18/18) [82.41, 100.00]
S18	Ovarian	Cambridge	Pass	0.8445	0.850964	rep_21	1	RTP	Lot 2	RUN 4	Plate 10	Yes		TP	0.2304	3.69342	1	0.0184	negative	negative	Majority Call	1	100.00(36/36) [90.36, 100.00]	100.00(18/18) [82.41, 100.00]
S18	Ovarian	Cambridge	Pass	0.8417	0.850964	rep_22	1	CAM	Lot 3	RUN 2	Plate 6	Yes		TP	0.2304	3.69342	1	0.0166	negative	negative	Majority Call	1	100.00(36/36) [90.36, 100.00]	100.00(18/18) [82.41, 100.00]
S18	Ovarian	Cambridge	Pass	0.8611	0.850964	rep_23	1	CAM	Lot 1	RUN 1	Plate 1	Yes		TP	0.2304	3.69342	1	0.0166	negative	negative	Majority Call	1	100.00(36/36) [90.36, 100.00]	100.00(18/18) [82.41, 100.00]
S18	Ovarian	Cambridge	Pass	0.8444	0.850964	rep_24	1	PNZ	Lot 1	RUN 6	Plate 14	Yes		TP	0.2304	3.69342	1	0.0166	negative	negative	Majority Call	1	100.00(36/36) [90.36, 100.00]	100.00(18/18) [82.41, 100.00]
S18	Ovarian	Cambridge	Pass	0.8341	0.850964	rep_25	1	PNZ	Lot 1	RUN 6	Plate 14	Yes		TP	0.2304	3.69342	1	0.0166	negative	negative	Majority Call	1	100.00(36/36) [90.36, 100.00]	100.00(18/18) [82.41, 100.00]
S18	Ovarian	Cambridge	Pass	0.8596	0.850964	rep_26	1	RTP	Lot 2	RUN 3	Plate 9	Yes		TP	0.2304	3.69342	1	0.0166	negative	negative	Majority Call	1	100.00(36/36) [90.36, 100.00]	100.00(18/18) [82.41, 100.00]
S18	Ovarian	Cambridge	Pass	0.8551	0.850964	rep_27	1	PNZ	Lot 3	RUN 6	Plate 18	Yes		TP	0.2304	3.69342	1	0.0166	negative	negative	Majority Call	1	100.00(36/36) [90.36, 100.00]	100.00(18/18) [82.41, 100.00]
S18	Ovarian	Cambridge	Pass	0.8589	0.850964	rep_28	1	PNZ	Lot 3	RUN 6	Plate 18	Yes		TP	0.2304	3.69342	1	0.0166	negative	negative	Majority Call	1	100.00(36/36) [90.36, 100.00]	100.00(18/18) [82.41, 100.00]
S18	Ovarian	Cambridge	Pass	0.8605	0.850964	rep_29	1	PNZ	Lot 1	RUN 5	Plate 13	Yes		TP	0.2304	3.69342	1	0.0166	negative	negative	Majority Call	1	100.00(36/36) [90.36, 100.00]	100.00(18/18) [82.41, 100.00]
S18	Ovarian	Cambridge	Pass	0.8468	0.850964	rep_30	1	RTP	Lot 1	RUN 4	Plate 8	Yes		TP	0.2304	3.69342	1	0.0166	negative	negative	Majority Call	1	100.00(36/36) [90.36, 100.00]	100.00(18/18) [82.41, 100.00]
S18	Ovarian	Cambridge	Pass	0.8468	0.850964	rep_31	1	CAM	Lot 2	RUN 1	Plate 3	Yes		TP	0.2304	3.69342	1	0.0166	negative	negative	Majority Call	1	100.00(36/36) [90.36, 100.00]	100.00(18/18) [82.41, 100.00]
S18	Ovarian	Cambridge	Pass	0.846	0.850964	rep_32	1	PNZ	Lot 2	RUN 6	Plate 16	Yes		TP	0.2304	3.69342	1	0.0166	negative	negative	Majority Call	1	100.00(36/36) [90.36, 100.00]	100.00(18/18) [82.41, 100.00]
S18	Ovarian	Cambridge	Pass	0.8521	0.850964	rep_33	1	PNZ	Lot 2	RUN 6	Plate 16	Yes		TP	0.2304	3.69342	1	0.0166	negative	negative	Majority Call	1	100.00(36/36) [90.36, 100.00]	100.00(18/18) [82.41, 100.00]
S18	Ovarian	Cambridge	Pass	0.8556	0.850964	rep_34	1	RTP	Lot 3	RUN 3	Plate 11	Yes		TP	0.2304	3.69342	1	0.0166	negative	negative	Majority Call	1	100.00(36/36) [90.36, 100.00]	100.00(18/18) [82.41, 100.00]
S18	Ovarian	Cambridge	Pass	0.8383	0.850964	rep_35	1	PNZ	Lot 2	RUN 5	Plate 15	Yes		TP	0.2304	3.69342	1	0.0166	negative	negative	Majority Call	1	100.00(36/36) [90.36, 100.00]	100.00(18/18) [82.41, 100.00]
S18	Ovarian	Cambridge	Pass	0.8475	0.850964	rep_36	1	PNZ	Lot 2	RUN 5	Plate 15	Yes		TP	0.2304	3.69342	1	0.0166	negative	negative	Majority Call	1	100.00(36/36) [90.36, 100.00]	100.00(18/18) [82.41, 100.00]
S19	Ovarian	RTP	Qualified	0.2032	0.205803	rep_1	1	CAM	1	RUN 1	Plate 1	Yes		TP	0.2304	0.893242	0	0.9822	positive	positive	Majority Call	1	97.14(34/35) [85.47, 99.49]	94.12(16/17) [73.02, 98.95]
S19	Ovarian	RTP	Qualified	0.2014	0.205803	rep_2	1	CAM	1	RUN 1	Plate 1	Yes		TP	0.2304	0.893242	0	0.9866	positive	positive	Majority Call	1	97.14(34/35) [85.47, 99.49]	94.12(16/17) [73.02, 98.95]
S19	Ovarian	RTP	Qualified	0.2027	0.205803	rep_3	1	CAM	1	RUN 3	Plate 3	Yes		TP	0.2304	0.893242	0	0.9613	positive	positive	Majority Call	1	97.14(34/35) [85.47, 99.49]	94.12(16/17) [73.02, 98.95]
S19	Ovarian	RTP	Qualified	0.2053	0.205803	rep_4	1	CAM	2	RUN 2	Plate 5	Yes		TP	0.2304	0.893242	0	0.9745	positive	positive	Majority Call	1	97.14(34/35) [85.47, 99.49]	94.12(16/17) [73.02, 98.95]
S19	Ovarian	RTP	Pass	0.4083	0.205803	rep_5	1	RTP	2	RUN 1	Plate 10	Yes		TP	0.2304	0.893242	0	0.1188	negative	positive	Majority Call	0	97.14(34/35) [85.47, 99.49]	94.12(16/17) [73.02, 98.95]
S19	Ovarian	RTP	Qualified	0.1981	0.205803	rep_6	1	PNZ	1	RUN 3	Plate 15	Yes		TP	0.2304	0.893242	0	0.9506	positive	positive	Majority Call	1	97.14(34/35) [85.47, 99.49]	94.12(16/17) [73.02, 98.95]
S19	Ovarian	RTP	Qualified	0.1997	0.205803	rep_7	1	RTP	1	RUN 3	Plate 9	Yes		TP	0.2304	0.893242	0	0.9806	positive	positive	Majority Call	1	97.14(34/35) [85.47, 99.49]	94.12(16/17) [73.02, 98.95]
S19	Ovarian	RTP	Qualified	0.1946	0.205803	rep_8	1	CAM	1	RUN 2	Plate 2	Yes		TP	0.2304	0.893242	0	0.9796	positive	positive	Majority Call	1	97.14(34/35) [85.47, 99.49]	94.12(16/17) [73.02, 98.95]
S19	Ovarian	RTP	Qualified	0.2047	0.205803	rep_9	1	CAM	2	RUN 1	Plate 4	Yes		TP	0.2304	0.893242	0	0.9857	positive	positive	Majority Call	1	97.14(34/35) [85.47, 99.49]	94.12(16/17) [73.02, 98.95]
S19	Ovarian	RTP	Qualified	0.1909	0.205803	rep_10	1	CAM	2	RUN 1	Plate 4	Yes		TP	0.2304	0.893242	0	0.9455	positive	positive	Majority Call	1	97.14(34/35) [85.47, 99.49]	94.12(16/17) [73.02, 98.95]
S19	Ovarian	RTP	Qualified	0.2087	0.205803	rep_11	1	CAM	2	RUN 3	Plate 6	Yes		TP	0.2304	0.893242	0	0.9768	positive	positive	Majority Call	1	97.14(34/35) [85.47, 99.49]	94.12(16/17) [73.02, 98.95]
S19	Ovarian	RTP	Qualified	0.1985	0.205803	rep_12	1	PNZ	2	RUN 3	Plate 18	Yes		TP	0.2304	0.893242	0	0.9645	positive	positive	Majority Call	1	97.14(34/35) [85.47, 99.49]	94.12(16/17) [73.02, 98.95]
S19	Ovarian	RTP	Qualified	0.2049	0.205803	rep_13	1	PNZ	2	RUN 2	Plate 17	Yes		TP	0.2304	0.893242	0	0.9762	positive	positive	Majority Call	1	97.14(34/35) [85.47, 99.49]	94.12(16/17) [73.02, 98.95]
S19	Ovarian	RTP	Qualified	0.1984	0.205803	rep_14	1	RTP	2	RUN 1	Plate 10	Yes		TP	0.2304	0.893242	0	0.8851	positive	positive	Majority Call	1	97.14(34/35) [85.47, 99.49]	94.12(16/17) [73.02, 98.95]
S19	Ovarian	RTP	Qualified	0.2046	0.205803	rep_15	1	CAM	1	RUN 3	Plate 3	Yes		TP	0.2304	0.893242	0	0.966	positive	positive	Majority Call	1	97.14(34/35) [85.47, 99.49]	94.12(16/17) [73.02, 98.95]
S19	Ovarian	RTP	Qualified	0.1941	0.205803	rep_16	1	RTP	2	RUN 3	Plate 12	Yes		TP	0.2304	0.893242	0	0.9705	positive	positive	Majority Call	1	97.14(34/35) [85.47, 99.49]	94.12(16/17) [73.02, 98.95]
S19	Ovarian	RTP	Qualified	0.202	0.205803	rep_17	1	RTP	1	RUN 1	Plate 7	Yes		TP	0.2304	0.893242	0	0.8845	positive	positive	Majority Call	1	97.14(34/35) [85.47, 99.49]	94.12(16/17) [73.02, 98.95]
S19	Ovarian	RTP	Qualified	0.2024	0.205803	rep_18	1	PNZ	2	RUN 2	Plate 17	Yes		TP	0.2304	0.893242	0	0.9742	positive	positive	Majority Call	1	97.14(34/35) [85.47, 99.49]	94.12(16/17) [73.02, 98.95]
S19	Ovarian	RTP	Qualified	0.2008	0.205803	rep_19	1	PNZ	1	RUN 2	Plate 14	Yes		TP	0.2304	0.893242	0	0.9464	positive	positive	Majority Call	1	97.14(34/35) [85.47, 99.49]	94.12(16/17) [73.02, 98.95]
S19	Ovarian	RTP	Qualified	0.201	0.205803	rep_20	1	CAM	2	RUN 2	Plate 5	Yes		TP	0.2304	0.893242	0	0.9747	positive	positive	Majority Call	1	97.14(34/35) [85.47, 99.49]	94.12(16/17) [73.02, 98.95]
S19	Ovarian	RTP	Qualified	0.1991	0.205803	rep_21	1	RTP	2	RUN 2	Plate 11	Yes		TP	0.2304	0.893242	0	0.9808	positive	positive	Majority Call	1	97.14(34/35) [85.47, 99.49]	94.12(16/17) [73.02, 98.95]
S19	Ovarian	RTP	Qualified	0.2057	0.205803	rep_22	1	CAM	1	RUN 2	Plate 2	Yes		TP	0.2304	0.893242	0	0.9817	positive	positive	Majority Call	1	97.14(34/35) [85.47, 99.49]	94.12(16/17) [73.02, 98.95]
S19	Ovarian	RTP	Qualified	0.2042	0.205803	rep_23	1	CAM	2	RUN 3	Plate 6	Yes		TP	0.2304	0.893242	0	0.973	positive	positive	Majority Call	1	97.14(34/35) [85.47, 99.49]	94.12(16/17) [73.02, 98.95]
S19	Ovarian	RTP	Qualified	0.1901	0.205803	rep_24	1	PNZ	1	RUN 3	Plate 15	Yes		TP	0.2304	0.893242	0	0.9619	positive	positive	Majority Call	1	97.14(34/35) [85.47, 99.49]	94.12(16/17) [73.02, 98.95]
S19	Ovarian	RTP	Qualified	0.2023	0.205803	rep_25	1	PNZ	1	RUN 2	Plate 14	Yes		TP	0.2304	0.893242	0	0.9809	positive	positive	Majority Call	1	97.14(34/35) [85.47, 99.49]	94.12(16/17) [73.02, 98.95]
S19	Ovarian	RTP	Failed HC		0.205803	rep_26	0	PNZ	2	RUN 1	Plate 16	No	sample replicate fail QC	TP	0.2304	0.893242	0			positive	Majority Call		97.14(34/35) [85.47, 99.49]	94.12(16/17) [73.02, 98.95]
S19	Ovarian	RTP	Qualified	0.198	0.205803	rep_27	1	RTP	1	RUN 2	Plate 8	Yes		TP	0.2304	0.893242	0	0.9817	positive	positive	Majority Call	1	97.14(34/35) [85.47, 99.49]	94.12(16/17) [73.02, 98.95]
S19	Ovarian	RTP	Qualified	0.2002	0.205803	rep_28	1	RTP	2	RUN 3	Plate 12	Yes		TP	0.2304	0.893242	0	0.9349	positive	positive	Majority Call	1	97.14(34/35) [85.47, 99.49]	94.12(16/17) [73.02, 98.95]
S19	Ovarian	RTP	Qualified	0.2016	0.205803	rep_29	1	PNZ	1	RUN 1	Plate 13	Yes		TP	0.2304	0.893242	0	0.9871	positive	positive	Majority Call	1	97.14(34/35) [85.47, 99.49]	94.12(16/17) [73.02, 98.95]
S19	Ovarian	RTP	Qualified	0.189	0.205803	rep_30	1	RTP	1	RUN 1	Plate 7	Yes		TP	0.2304	0.893242	0	0.9581	positive	positive	Majority Call	1	97.14(34/35) [85.47, 99.49]	94.12(16/17) [73.02, 98.95]
S19	Ovarian	RTP	Qualified	0.1901	0.205803	rep_31	1	RTP	2	RUN 2	Plate 11	Yes		TP	0.2304	0.893242	0	0.9737	positive	positive	Majority Call	1	97.14(34/35) [85.47, 99.49]	94.12(16/17) [73.02, 98.95]
S19	Ovarian	RTP	Qualified	0.1895	0.205803	rep_32	1	RTP	1	RUN 2	Plate 8	Yes		TP	0.2304	0.893242	0	0.9766	positive	positive	Majority Call	1	97.14(34/35) [85.47, 99.49]	94.12(16/17) [73.02, 98.95]
S19	Ovarian	RTP	Qualified	0.2097	0.205803	rep_33	1	PNZ	2	RUN 1	Plate 16	Yes		TP	0.2304	0.893242	0	0.9791	positive	positive	Majority Call	1	97.14(34/35) [85.47, 99.49]	94.12(16/17) [73.02, 98.95]
S19	Ovarian	RTP	Qualified	0.2041	0.205803	rep_34	1	RTP	1	RUN 3	Plate 9	Yes		TP	0.2304	0.893242	0	0.8988	positive	positive	Majority Call	1	97.14(34/35) [85.47, 99.49]	94.12(16/17) [73.02, 98.95]
S19	Ovarian	RTP	Qualified	0.1993	0.205803	rep_35	1	PNZ	2	RUN 3	Plate 18	Yes		TP	0.2304	0.893242	0	0.9424	positive	positive	Majority Call	1	97.14(34/35) [85.47, 99.49]	94.12(16/17) [73.02, 98.95]
S19	Ovarian	RTP	Qualified	0.1959	0.205803	rep_36	1	PNZ	1	RUN 1	Plate 13	Yes		TP	0.2304	0.893242	0	0.9762	positive	positive	Majority Call	1	97.14(34/35) [85.47, 99.49]	94.12(16/17) [73.02, 98.95]
S20	Ovarian	Cambridge	Pass	0.603	0.605381	rep_1	1	CAM	2	RUN 1	Plate 4	Yes		TP	0.2304	2.62752	1	0.1815	negative	negative	Majority Call	1	100.00(32/32) [89.28, 100.00]	100.00(16/16) [80.64, 100.00]
S20	Ovarian	Cambridge	Pass	0.6056	0.605381	rep_31	1	PNZ	1	RUN 3	Plate 15	Yes		TP	0.2304	2.62752	1	0.0524	negative	negative	Majority Call	1	100.00(32/32) [89.28, 100.00]	100.00(16/16) [80.64, 100.00]
S20	Ovarian	Cambridge	Pass	0.6001	0.605381	rep_7	1	CAM	2	RUN 3	Plate 6	Yes		TP	0.2304	2.62752	1	0.2328	negative	negative	Majority Call	1	100.00(32/32) [89.28, 100.00]	100.00(16/16) [80.64, 100.00]
S20	Ovarian	Cambridge	Pass	0.6025	0.605381	rep_35	1	PNZ	2	RUN 3	Plate 18	Yes		TP	0.2304	2.62752	1	0.1954	negative	negative	Majority Call	1	100.00(32/32) [89.28, 100.00]	100.00(16/16) [80.64, 100.00]
S20	Ovarian	Cambridge	Pass	0.596	0.605381	rep_2	1	CAM	2	RUN 1	Plate 4	Yes		TP	0.2304	2.62752	1	0.2217	negative	negative	Majority Call	1	100.00(32/32) [89.28, 100.00]	100.00(16/16) [80.64, 100.00]
S20	Ovarian	Cambridge	Pass	0.6123	0.605381	rep_4	1	CAM	1	RUN 1	Plate 1	Yes		TP	0.2304	2.62752	1	0.3266	negative	negative	Majority Call	1	100.00(32/32) [89.28, 100.00]	100.00(16/16) [80.64, 100.00]
S20	Ovarian	Cambridge	Pass	0.603	0.605381	rep_3	1	CAM	1	RUN 1	Plate 1	Yes		TP	0.2304	2.62752	1	0.1841	negative	negative	Majority Call	1	100.00(32/32) [89.28, 100.00]	100.00(16/16) [80.64, 100.00]
S20	Ovarian	Cambridge	Pass	0.6093	0.605381	rep_32	1	PNZ	1	RUN 3	Plate 15	Yes		TP	0.2304	2.62752	1	0.1583	negative	negative	Majority Call	1	100.00(32/32) [89.28, 100.00]	100.00(16/16) [80.64, 100.00]
S20	Ovarian	Cambridge	Pass	0.5967	0.605381	rep_33	1	PNZ	1	RUN 2	Plate 14	Yes		TP	0.2304	2.62752	1	0.1804	negative	negative	Majority Call	1	100.00(32/32) [89.28, 100.00]	100.00(16/16) [80.64, 100.00]
S20	Ovarian	Cambridge	Pass	0.6021	0.605381	rep_12	1	PNZ	1	RUN 1	Plate 13	Yes		TP	0.2304	2.62752	1	0.1139	negative	negative	Majority Call	1	100.00(32/32) [89.28, 100.00]	100.00(16/16) [80.64, 100.00]
S20	Ovarian	Cambridge	Pass	0.6002	0.605381	rep_19	1	RTP	2	RUN 2	Plate 11	Yes		TP	0.2304	2.62752	1	0.1019	negative	negative	Majority Call	1	100.00(32/32) [89.28, 100.00]	100.00(16/16) [80.64, 100.00]
S20	Ovarian	Cambridge	Pass	0.6102	0.605381	rep_28	1	PNZ	2	RUN 2	Plate 17	Yes		TP	0.2304	2.62752	1	0.3892	negative	negative	Majority Call	1	100.00(32/32) [89.28, 100.00]	100.00(16/16) [80.64, 100.00]
S20	Ovarian	Cambridge	Pass	0.6091	0.605381	rep_34	1	PNZ	2	RUN 3	Plate 18	Yes		TP	0.2304	2.62752	1	0.3688	negative	negative	Majority Call	1	100.00(32/32) [89.28, 100.00]	100.00(16/16) [80.64, 100.00]
S20	Ovarian	Cambridge	Pass	0.6008	0.605381	rep_5	1	CAM	1	RUN 2	Plate 2	Yes		TP	0.2304	2.62752	1	0.1521	negative	negative	Majority Call	1	100.00(32/32) [89.28, 100.00]	100.00(16/16) [80.64, 100.00]
S20	Ovarian	Cambridge	Pass	0.6133	0.605381	rep_23	1	PNZ	1	RUN 2	Plate 14	Yes		TP	0.2304	2.62752	1	0.1638	negative	negative	Majority Call	1	100.00(32/32) [89.28, 100.00]	100.00(16/16) [80.64, 100.00]
S20	Ovarian	Cambridge	Failed LC		0.605381	rep_16	0	RTP	1	RUN 3	Plate 9	No	sample replicate fail QC	TP	0.2304	2.62752	1			negative	Majority Call		100.00(32/32) [89.28, 100.00]	100.00(16/16) [80.64, 100.00]
S20	Ovarian	Cambridge	Pass	0.6081	0.605381	rep_25	1	RTP	2	RUN 2	Plate 11	Yes		TP	0.2304	2.62752	1	0.0676	negative	negative	Majority Call	1	100.00(32/32) [89.28, 100.00]	100.00(16/16) [80.64, 100.00]
S20	Ovarian	Cambridge	Pass	0.6031	0.605381	rep_22	1	RTP	1	RUN 2	Plate 8	Yes		TP	0.2304	2.62752	1	0.2079	negative	negative	Majority Call	1	100.00(32/32) [89.28, 100.00]	100.00(16/16) [80.64, 100.00]
S20	Ovarian	Cambridge	Pass	0.6027	0.605381	rep_18	1	PNZ	1	RUN 1	Plate 13	Yes		TP	0.2304	2.62752	1	0.245	negative	negative	Majority Call	1	100.00(32/32) [89.28, 100.00]	100.00(16/16) [80.64, 100.00]
S20	Ovarian	Cambridge	Pass	0.6188	0.605381	rep_20	1	RTP	1	RUN 1	Plate 7	Yes		TP	0.2304	2.62752	1	0.1785	negative	negative	Majority Call	1	100.00(32/32) [89.28, 100.00]	100.00(16/16) [80.64, 100.00]
S20	Ovarian	Cambridge	Pass	0.595	0.605381	rep_36	1	PNZ	2	RUN 2	Plate 17	Yes		TP	0.2304	2.62752	1	0.269	negative	negative	Majority Call	1	100.00(32/32) [89.28, 100.00]	100.00(16/16) [80.64, 100.00]
S20	Ovarian	Cambridge	Pass	0.6052	0.605381	rep_11	1	CAM	2	RUN 2	Plate 5	Yes		TP	0.2304	2.62752	1	0.1767	negative	negative	Majority Call	1	100.00(32/32) [89.28, 100.00]	100.00(16/16) [80.64, 100.00]
S20	Ovarian	Cambridge	Pass	0.6046	0.605381	rep_14	1	RTP	1	RUN 1	Plate 7	Yes		TP	0.2304	2.62752	1	0.2238	negative	negative	Majority Call	1	100.00(32/32) [89.28, 100.00]	100.00(16/16) [80.64, 100.00]
S20	Ovarian	Cambridge	Pass	0.6165	0.605381	rep_6	1	CAM	2	RUN 3	Plate 6	Yes		TP	0.2304	2.62752	1	0.3538	negative	negative	Majority Call	1	100.00(32/32) [89.28, 100.00]	100.00(16/16) [80.64, 100.00]
S20	Ovarian	Cambridge	Pass	0.6083	0.605381	rep_29	1	PNZ	2	RUN 1	Plate 16	Yes		TP	0.2304	2.62752	1	0.2963	negative	negative	Majority Call	1	100.00(32/32) [89.28, 100.00]	100.00(16/16) [80.64, 100.00]
S20	Ovarian	Cambridge	Pass	0.6049	0.605381	rep_30	1	PNZ	2	RUN 1	Plate 16	Yes		TP	0.2304	2.62752	1	0.196	negative	negative	Majority Call	1	100.00(32/32) [89.28, 100.00]	100.00(16/16) [80.64, 100.00]
S20	Ovarian	Cambridge	Pass	0.6061	0.605381	rep_10	1	CAM	1	RUN 2	Plate 2	Yes		TP	0.2304	2.62752	1	0.1007	negative	negative	Majority Call	1	100.00(32/32) [89.28, 100.00]	100.00(16/16) [80.64, 100.00]
S20	Ovarian	Cambridge	Failed HC		0.605381	rep_17	0	RTP	2	RUN 1	Plate 10	No	sample replicate fail QC	TP	0.2304	2.62752	1			negative	Majority Call		100.00(32/32) [89.28, 100.00]	100.00(16/16) [80.64, 100.00]
S20	Ovarian	Cambridge	Pass	0.6081	0.605381	rep_8	1	CAM	1	RUN 3	Plate 3	Yes		TP	0.2304	2.62752	1	0.2127	negative	negative	Majority Call	1	100.00(32/32) [89.28, 100.00]	100.00(16/16) [80.64, 100.00]
S20	Ovarian	Cambridge	Pass	0.6124	0.605381	rep_9	1	CAM	1	RUN 3	Plate 3	Yes		TP	0.2304	2.62752	1	0.194	negative	negative	Majority Call	1	100.00(32/32) [89.28, 100.00]	100.00(16/16) [80.64, 100.00]
S20	Ovarian	Cambridge	Pass	0.6109	0.605381	rep_13	1	RTP	2	RUN 3	Plate 12	Yes		TP	0.2304	2.62752	1	0.2237	negative	negative	Majority Call	1	100.00(32/32) [89.28, 100.00]	100.00(16/16) [80.64, 100.00]
S20	Ovarian	Cambridge	Failed HC		0.605381	rep_21	0	RTP	2	RUN 1	Plate 10	No	sample replicate fail QC	TP	0.2304	2.62752	1			negative	Majority Call		100.00(32/32) [89.28, 100.00]	100.00(16/16) [80.64, 100.00]
S20	Ovarian	Cambridge	Failed HC		0.605381	rep_15	0	RTP	1	RUN 3	Plate 9	No	sample replicate fail QC	TP	0.2304	2.62752	1			negative	Majority Call		100.00(32/32) [89.28, 100.00]	100.00(16/16) [80.64, 100.00]
S20	Ovarian	Cambridge	Pass	0.5994	0.605381	rep_24	1	CAM	2	RUN 2	Plate 5	Yes		TP	0.2304	2.62752	1	0.1523	negative	negative	Majority Call	1	100.00(32/32) [89.28, 100.00]	100.00(16/16) [80.64, 100.00]
S20	Ovarian	Cambridge	Pass	0.6031	0.605381	rep_27	1	RTP	1	RUN 2	Plate 8	Yes		TP	0.2304	2.62752	1	0.1365	negative	negative	Majority Call	1	100.00(32/32) [89.28, 100.00]	100.00(16/16) [80.64, 100.00]
S20	Ovarian	Cambridge	Pass	0.6008	0.605381	rep_26	1	RTP	2	RUN 3	Plate 12	Yes		TP	0.2304	2.62752	1	0.4611	negative	negative	Majority Call	1	100.00(32/32) [89.28, 100.00]	100.00(16/16) [80.64, 100.00]
S21	Ovarian	Cambridge	Pass	0.4057	0.400278	rep_17	1	RTP	2	RUN 1	Plate 10	Yes		TP	0.2304	1.73732	1	0.9709	positive	positive	Majority Call	1	100.00(36/36) [90.36, 100.00]	100.00(18/18) [82.41, 100.00]
S21	Ovarian	Cambridge	Pass	0.3939	0.400278	rep_23	1	RTP	2	RUN 1	Plate 10	Yes		TP	0.2304	1.73732	1	0.9806	positive	positive	Majority Call	1	100.00(36/36) [90.36, 100.00]	100.00(18/18) [82.41, 100.00]
S21	Ovarian	Cambridge	Pass	0.3986	0.400278	rep_3	1	CAM	1	RUN 2	Plate 2	Yes		TP	0.2304	1.73732	1	0.9866	positive	positive	Majority Call	1	100.00(36/36) [90.36, 100.00]	100.00(18/18) [82.41, 100.00]
S21	Ovarian	Cambridge	Pass	0.4021	0.400278	rep_36	1	PNZ	2	RUN 3	Plate 18	Yes		TP	0.2304	1.73732	1	0.9688	positive	positive	Majority Call	1	100.00(36/36) [90.36, 100.00]	100.00(18/18) [82.41, 100.00]
S21	Ovarian	Cambridge	Pass	0.3976	0.400278	rep_34	1	PNZ	1	RUN 3	Plate 15	Yes		TP	0.2304	1.73732	1	0.9848	positive	positive	Majority Call	1	100.00(36/36) [90.36, 100.00]	100.00(18/18) [82.41, 100.00]
S21	Ovarian	Cambridge	Pass	0.3973	0.400278	rep_29	1	PNZ	1	RUN 2	Plate 14	Yes		TP	0.2304	1.73732	1	0.9698	positive	positive	Majority Call	1	100.00(36/36) [90.36, 100.00]	100.00(18/18) [82.41, 100.00]
S21	Ovarian	Cambridge	Pass	0.3987	0.400278	rep_9	1	CAM	2	RUN 3	Plate 6	Yes		TP	0.2304	1.73732	1	0.963	positive	positive	Majority Call	1	100.00(36/36) [90.36, 100.00]	100.00(18/18) [82.41, 100.00]
S21	Ovarian	Cambridge	Pass	0.3998	0.400278	rep_5	1	CAM	1	RUN 1	Plate 1	Yes		TP	0.2304	1.73732	1	0.974	positive	positive	Majority Call	1	100.00(36/36) [90.36, 100.00]	100.00(18/18) [82.41, 100.00]
S21	Ovarian	Cambridge	Pass	0.3985	0.400278	rep_25	1	PNZ	2	RUN 2	Plate 17	Yes		TP	0.2304	1.73732	1	0.9757	positive	positive	Majority Call	1	100.00(36/36) [90.36, 100.00]	100.00(18/18) [82.41, 100.00]
S21	Ovarian	Cambridge	Pass	0.397	0.400278	rep_14	1	RTP	1	RUN 3	Plate 9	Yes		TP	0.2304	1.73732	1	0.9885	positive	positive	Majority Call	1	100.00(36/36) [90.36, 100.00]	100.00(18/18) [82.41, 100.00]
S21	Ovarian	Cambridge	Pass	0.4022	0.400278	rep_2	1	CAM	2	RUN 1	Plate 4	Yes		TP	0.2304	1.73732	1	0.9718	positive	positive	Majority Call	1	100.00(36/36) [90.36, 100.00]	100.00(18/18) [82.41, 100.00]
S21	Ovarian	Cambridge	Pass	0.4054	0.400278	rep_27	1	PNZ	2	RUN 3	Plate 18	Yes		TP	0.2304	1.73732	1	0.9735	positive	positive	Majority Call	1	100.00(36/36) [90.36, 100.00]	100.00(18/18) [82.41, 100.00]
S21	Ovarian	Cambridge	Pass	0.4039	0.400278	rep_16	1	RTP	1	RUN 1	Plate 7	Yes		TP	0.2304	1.73732	1	0.974	positive	positive	Majority Call	1	100.00(36/36) [90.36, 100.00]	100.00(18/18) [82.41, 100.00]
S21	Ovarian	Cambridge	Pass	0.3977	0.400278	rep_7	1	CAM	1	RUN 3	Plate 3	Yes		TP	0.2304	1.73732	1	0.9667	positive	positive	Majority Call	1	100.00(36/36) [90.36, 100.00]	100.00(18/18) [82.41, 100.00]
S21	Ovarian	Cambridge	Pass	0.4065	0.400278	rep_28	1	PNZ	1	RUN 2	Plate 14	Yes		TP	0.2304	1.73732	1	0.9646	positive	positive	Majority Call	1	100.00(36/36) [90.36, 100.00]	100.00(18/18) [82.41, 100.00]
S21	Ovarian	Cambridge	Pass	0.3969	0.400278	rep_8	1	CAM	2	RUN 3	Plate 6	Yes		TP	0.2304	1.73732	1	0.9737	positive	positive	Majority Call	1	100.00(36/36) [90.36, 100.00]	100.00(18/18) [82.41, 100.00]
S21	Ovarian	Cambridge	Pass	0.4022	0.400278	rep_31	1	PNZ	1	RUN 3	Plate 15	Yes		TP	0.2304	1.73732	1	0.9743	positive	positive	Majority Call	1	100.00(36/36) [90.36, 100.00]	100.00(18/18) [82.41, 100.00]
S21	Ovarian	Cambridge	Pass	0.4021	0.400278	rep_30	1	PNZ	2	RUN 1	Plate 16	Yes		TP	0.2304	1.73732	1	0.9652	positive	positive	Majority Call	1	100.00(36/36) [90.36, 100.00]	100.00(18/18) [82.41, 100.00]
S21	Ovarian	Cambridge	Pass	0.404	0.400278	rep_6	1	CAM	1	RUN 2	Plate 2	Yes		TP	0.2304	1.73732	1	0.9723	positive	positive	Majority Call	1	100.00(36/36) [90.36, 100.00]	100.00(18/18) [82.41, 100.00]
S21	Ovarian	Cambridge	Pass	0.3962	0.400278	rep_32	1	RTP	1	RUN 2	Plate 8	Yes		TP	0.2304	1.73732	1	0.9757	positive	positive	Majority Call	1	100.00(36/36) [90.36, 100.00]	100.00(18/18) [82.41, 100.00]
S21	Ovarian	Cambridge	Pass	0.4027	0.400278	rep_11	1	CAM	2	RUN 2	Plate 5	Yes		TP	0.2304	1.73732	1	0.9794	positive	positive	Majority Call	1	100.00(36/36) [90.36, 100.00]	100.00(18/18) [82.41, 100.00]
S21	Ovarian	Cambridge	Pass	0.3961	0.400278	rep_22	1	RTP	1	RUN 1	Plate 7	Yes		TP	0.2304	1.73732	1	0.9568	positive	positive	Majority Call	1	100.00(36/36) [90.36, 100.00]	100.00(18/18) [82.41, 100.00]
S21	Ovarian	Cambridge	Pass	0.4035	0.400278	rep_15	1	RTP	2	RUN 3	Plate 12	Yes		TP	0.2304	1.73732	1	0.97	positive	positive	Majority Call	1	100.00(36/36) [90.36, 100.00]	100.00(18/18) [82.41, 100.00]
S21	Ovarian	Cambridge	Pass	0.3977	0.400278	rep_18	1	PNZ	1	RUN 1	Plate 13	Yes		TP	0.2304	1.73732	1	0.975	positive	positive	Majority Call	1	100.00(36/36) [90.36, 100.00]	100.00(18/18) [82.41, 100.00]
S21	Ovarian	Cambridge	Pass	0.4011	0.400278	rep_20	1	RTP	2	RUN 2	Plate 11	Yes		TP	0.2304	1.73732	1	0.961	positive	positive	Majority Call	1	100.00(36/36) [90.36, 100.00]	100.00(18/18) [82.41, 100.00]
S21	Ovarian	Cambridge	Pass	0.3966	0.400278	rep_19	1	PNZ	1	RUN 1	Plate 13	Yes		TP	0.2304	1.73732	1	0.9747	positive	positive	Majority Call	1	100.00(36/36) [90.36, 100.00]	100.00(18/18) [82.41, 100.00]
S21	Ovarian	Cambridge	Pass	0.4004	0.400278	rep_33	1	PNZ	2	RUN 1	Plate 16	Yes		TP	0.2304	1.73732	1	0.9817	positive	positive	Majority Call	1	100.00(36/36) [90.36, 100.00]	100.00(18/18) [82.41, 100.00]
S21	Ovarian	Cambridge	Pass	0.4013	0.400278	rep_10	1	CAM	1	RUN 3	Plate 3	Yes		TP	0.2304	1.73732	1	0.9749	positive	positive	Majority Call	1	100.00(36/36) [90.36, 100.00]	100.00(18/18) [82.41, 100.00]
S21	Ovarian	Cambridge	Pass	0.4001	0.400278	rep_1	1	CAM	1	RUN 1	Plate 1	Yes		TP	0.2304	1.73732	1	0.9592	positive	positive	Majority Call	1	100.00(36/36) [90.36, 100.00]	100.00(18/18) [82.41, 100.00]
S21	Ovarian	Cambridge	Pass	0.3988	0.400278	rep_35	1	PNZ	2	RUN 2	Plate 17	Yes		TP	0.2304	1.73732	1	0.967	positive	positive	Majority Call	1	100.00(36/36) [90.36, 100.00]	100.00(18/18) [82.41, 100.00]
S21	Ovarian	Cambridge	Pass	0.401	0.400278	rep_21	1	RTP	2	RUN 3	Plate 12	Yes		TP	0.2304	1.73732	1	0.9702	positive	positive	Majority Call	1	100.00(36/36) [90.36, 100.00]	100.00(18/18) [82.41, 100.00]
S21	Ovarian	Cambridge	Pass	0.4016	0.400278	rep_24	1	RTP	1	RUN 2	Plate 8	Yes		TP	0.2304	1.73732	1	0.9792	positive	positive	Majority Call	1	100.00(36/36) [90.36, 100.00]	100.00(18/18) [82.41, 100.00]
S21	Ovarian	Cambridge	Pass	0.4011	0.400278	rep_26	1	RTP	1	RUN 3	Plate 9	Yes		TP	0.2304	1.73732	1	0.9752	positive	positive	Majority Call	1	100.00(36/36) [90.36, 100.00]	100.00(18/18) [82.41, 100.00]
S21	Ovarian	Cambridge	Pass	0.4028	0.400278	rep_13	1	CAM	2	RUN 2	Plate 5	Yes		TP	0.2304	1.73732	1	0.9671	positive	positive	Majority Call	1	100.00(36/36) [90.36, 100.00]	100.00(18/18) [82.41, 100.00]
S21	Ovarian	Cambridge	Pass	0.4003	0.400278	rep_4	1	CAM	2	RUN 1	Plate 4	Yes		TP	0.2304	1.73732	1	0.9817	positive	positive	Majority Call	1	100.00(36/36) [90.36, 100.00]	100.00(18/18) [82.41, 100.00]
S21	Ovarian	Cambridge	Pass	0.3986	0.400278	rep_12	1	RTP	2	RUN 2	Plate 11	Yes		TP	0.2304	1.73732	1	0.9538	positive	positive	Majority Call	1	100.00(36/36) [90.36, 100.00]	100.00(18/18) [82.41, 100.00]
S22	Ovarian	RTP	Qualified	0.1674	0.180275	rep_30	1	PNZ	Lot 2	RUN 6	Plate 16	Yes		TP	0.2304	0.782444	0	0.793	positive	positive	Majority Call	1	100.00(36/36) [90.36, 100.00]	100.00(18/18) [82.41, 100.00]
S22	Ovarian	RTP	Qualified	0.1656	0.180275	rep_19	1	RTP	Lot 3	RUN 4	Plate 12	Yes		TP	0.2304	0.782444	0	0.8102	positive	positive	Majority Call	1	100.00(36/36) [90.36, 100.00]	100.00(18/18) [82.41, 100.00]
S22	Ovarian	RTP	Qualified	0.1713	0.180275	rep_8	1	CAM	Lot 1	RUN 1	Plate 1	Yes		TP	0.2304	0.782444	0	0.8149	positive	positive	Majority Call	1	100.00(36/36) [90.36, 100.00]	100.00(18/18) [82.41, 100.00]
S22	Ovarian	RTP	Qualified	0.1704	0.180275	rep_20	1	RTP	Lot 1	RUN 3	Plate 7	Yes		TP	0.2304	0.782444	0	0.8156	positive	positive	Majority Call	1	100.00(36/36) [90.36, 100.00]	100.00(18/18) [82.41, 100.00]
S22	Ovarian	RTP	Qualified	0.1677	0.180275	rep_27	1	RTP	Lot 1	RUN 4	Plate 8	Yes		TP	0.2304	0.782444	0	0.8194	positive	positive	Majority Call	1	100.00(36/36) [90.36, 100.00]	100.00(18/18) [82.41, 100.00]
S22	Ovarian	RTP	Pass	0.2654	0.180275	rep_3	1	CAM	Lot 2	RUN 2	Plate 4	Yes		TP	0.2304	0.782444	0	0.8376	positive	positive	Majority Call	1	100.00(36/36) [90.36, 100.00]	100.00(18/18) [82.41, 100.00]
S22	Ovarian	RTP	Qualified	0.1802	0.180275	rep_34	1	CAM	Lot 3	RUN 1	Plate 5	Yes		TP	0.2304	0.782444	0	0.8396	positive	positive	Majority Call	1	100.00(36/36) [90.36, 100.00]	100.00(18/18) [82.41, 100.00]
S22	Ovarian	RTP	Qualified	0.1715	0.180275	rep_24	1	RTP	Lot 3	RUN 3	Plate 11	Yes		TP	0.2304	0.782444	0	0.8473	positive	positive	Majority Call	1	100.00(36/36) [90.36, 100.00]	100.00(18/18) [82.41, 100.00]
S22	Ovarian	RTP	Pass	0.2713	0.180275	rep_23	1	RTP	Lot 3	RUN 3	Plate 11	Yes		TP	0.2304	0.782444	0	0.8501	positive	positive	Majority Call	1	100.00(36/36) [90.36, 100.00]	100.00(18/18) [82.41, 100.00]
S22	Ovarian	RTP	Qualified	0.1648	0.180275	rep_32	1	PNZ	Lot 2	RUN 5	Plate 15	Yes		TP	0.2304	0.782444	0	0.8528	positive	positive	Majority Call	1	100.00(36/36) [90.36, 100.00]	100.00(18/18) [82.41, 100.00]
S22	Ovarian	RTP	Qualified	0.175	0.180275	rep_35	1	PNZ	Lot 2	RUN 5	Plate 15	Yes		TP	0.2304	0.782444	0	0.8589	positive	positive	Majority Call	1	100.00(36/36) [90.36, 100.00]	100.00(18/18) [82.41, 100.00]
S22	Ovarian	RTP	Qualified	0.1707	0.180275	rep_25	1	RTP	Lot 2	RUN 3	Plate 9	Yes		TP	0.2304	0.782444	0	0.8598	positive	positive	Majority Call	1	100.00(36/36) [90.36, 100.00]	100.00(18/18) [82.41, 100.00]
S22	Ovarian	RTP	Qualified	0.1694	0.180275	rep_11	1	CAM	Lot 3	RUN 2	Plate 6	Yes		TP	0.2304	0.782444	0	0.8611	positive	positive	Majority Call	1	100.00(36/36) [90.36, 100.00]	100.00(18/18) [82.41, 100.00]
S22	Ovarian	RTP	Qualified	0.1685	0.180275	rep_14	1	PNZ	Lot 1	RUN 6	Plate 14	Yes		TP	0.2304	0.782444	0	0.8654	positive	positive	Majority Call	1	100.00(36/36) [90.36, 100.00]	100.00(18/18) [82.41, 100.00]
S22	Ovarian	RTP	Qualified	0.1724	0.180275	rep_36	1	RTP	Lot 2	RUN 4	Plate 10	Yes		TP	0.2304	0.782444	0	0.8793	positive	positive	Majority Call	1	100.00(36/36) [90.36, 100.00]	100.00(18/18) [82.41, 100.00]
S22	Ovarian	RTP	Qualified	0.1679	0.180275	rep_28	1	CAM	Lot 2	RUN 2	Plate 4	Yes		TP	0.2304	0.782444	0	0.8816	positive	positive	Majority Call	1	100.00(36/36) [90.36, 100.00]	100.00(18/18) [82.41, 100.00]
S22	Ovarian	RTP	Qualified	0.1708	0.180275	rep_2	1	CAM	Lot 2	RUN 1	Plate 3	Yes		TP	0.2304	0.782444	0	0.8826	positive	positive	Majority Call	1	100.00(36/36) [90.36, 100.00]	100.00(18/18) [82.41, 100.00]
S22	Ovarian	RTP	Qualified	0.172	0.180275	rep_33	1	CAM	Lot 3	RUN 1	Plate 5	Yes		TP	0.2304	0.782444	0	0.8826	positive	positive	Majority Call	1	100.00(36/36) [90.36, 100.00]	100.00(18/18) [82.41, 100.00]
S22	Ovarian	RTP	Qualified	0.167	0.180275	rep_21	1	CAM	Lot 3	RUN 2	Plate 6	Yes		TP	0.2304	0.782444	0	0.8869	positive	positive	Majority Call	1	100.00(36/36) [90.36, 100.00]	100.00(18/18) [82.41, 100.00]
S22	Ovarian	RTP	Qualified	0.1758	0.180275	rep_18	1	PNZ	Lot 3	RUN 5	Plate 17	Yes		TP	0.2304	0.782444	0	0.8871	positive	positive	Majority Call	1	100.00(36/36) [90.36, 100.00]	100.00(18/18) [82.41, 100.00]
S22	Ovarian	RTP	Qualified	0.1669	0.180275	rep_13	1	PNZ	Lot 1	RUN 6	Plate 14	Yes		TP	0.2304	0.782444	0	0.8873	positive	positive	Majority Call	1	100.00(36/36) [90.36, 100.00]	100.00(18/18) [82.41, 100.00]
S22	Ovarian	RTP	Qualified	0.1685	0.180275	rep_4	1	PNZ	Lot 3	RUN 5	Plate 17	Yes		TP	0.2304	0.782444	0	0.8874	positive	positive	Majority Call	1	100.00(36/36) [90.36, 100.00]	100.00(18/18) [82.41, 100.00]
S22	Ovarian	RTP	Qualified	0.1685	0.180275	rep_15	1	PNZ	Lot 3	RUN 6	Plate 18	Yes		TP	0.2304	0.782444	0	0.8902	positive	positive	Majority Call	1	100.00(36/36) [90.36, 100.00]	100.00(18/18) [82.41, 100.00]
S22	Ovarian	RTP	Qualified	0.1721	0.180275	rep_1	1	CAM	Lot 1	RUN 1	Plate 1	Yes		TP	0.2304	0.782444	0	0.8935	positive	positive	Majority Call	1	100.00(36/36) [90.36, 100.00]	100.00(18/18) [82.41, 100.00]
S22	Ovarian	RTP	Qualified	0.1664	0.180275	rep_29	1	PNZ	Lot 2	RUN 6	Plate 16	Yes		TP	0.2304	0.782444	0	0.8952	positive	positive	Majority Call	1	100.00(36/36) [90.36, 100.00]	100.00(18/18) [82.41, 100.00]
S22	Ovarian	RTP	Qualified	0.1641	0.180275	rep_9	1	RTP	Lot 2	RUN 3	Plate 9	Yes		TP	0.2304	0.782444	0	0.9101	positive	positive	Majority Call	1	100.00(36/36) [90.36, 100.00]	100.00(18/18) [82.41, 100.00]
S22	Ovarian	RTP	Qualified	0.1693	0.180275	rep_6	1	CAM	Lot 1	RUN 2	Plate 2	Yes		TP	0.2304	0.782444	0	0.9146	positive	positive	Majority Call	1	100.00(36/36) [90.36, 100.00]	100.00(18/18) [82.41, 100.00]
S22	Ovarian	RTP	Pass	0.3571	0.180275	rep_31	1	RTP	Lot 2	RUN 4	Plate 10	Yes		TP	0.2304	0.782444	0	0.9181	positive	positive	Majority Call	1	100.00(36/36) [90.36, 100.00]	100.00(18/18) [82.41, 100.00]
S22	Ovarian	RTP	Qualified	0.1707	0.180275	rep_5	1	CAM	Lot 1	RUN 2	Plate 2	Yes		TP	0.2304	0.782444	0	0.9235	positive	positive	Majority Call	1	100.00(36/36) [90.36, 100.00]	100.00(18/18) [82.41, 100.00]
S22	Ovarian	RTP	Qualified	0.1672	0.180275	rep_22	1	PNZ	Lot 1	RUN 5	Plate 13	Yes		TP	0.2304	0.782444	0	0.9311	positive	positive	Majority Call	1	100.00(36/36) [90.36, 100.00]	100.00(18/18) [82.41, 100.00]
S22	Ovarian	RTP	Qualified	0.1748	0.180275	rep_26	1	PNZ	Lot 3	RUN 6	Plate 18	Yes		TP	0.2304	0.782444	0	0.9322	positive	positive	Majority Call	1	100.00(36/36) [90.36, 100.00]	100.00(18/18) [82.41, 100.00]
S22	Ovarian	RTP	Qualified	0.1718	0.180275	rep_12	1	CAM	Lot 2	RUN 1	Plate 3	Yes		TP	0.2304	0.782444	0	0.9384	positive	positive	Majority Call	1	100.00(36/36) [90.36, 100.00]	100.00(18/18) [82.41, 100.00]
S22	Ovarian	RTP	Qualified	0.1689	0.180275	rep_16	1	PNZ	Lot 1	RUN 5	Plate 13	Yes		TP	0.2304	0.782444	0	0.9495	positive	positive	Majority Call	1	100.00(36/36) [90.36, 100.00]	100.00(18/18) [82.41, 100.00]
S22	Ovarian	RTP	Qualified	0.1701	0.180275	rep_10	1	RTP	Lot 1	RUN 3	Plate 7	Yes		TP	0.2304	0.782444	0	0.9611	positive	positive	Majority Call	1	100.00(36/36) [90.36, 100.00]	100.00(18/18) [82.41, 100.00]
S22	Ovarian	RTP	Qualified	0.1669	0.180275	rep_17	1	RTP	Lot 1	RUN 4	Plate 8	Yes		TP	0.2304	0.782444	0	0.9654	positive	positive	Majority Call	1	100.00(36/36) [90.36, 100.00]	100.00(18/18) [82.41, 100.00]
S22	Ovarian	RTP	Qualified	0.1615	0.180275	rep_7	1	RTP	Lot 3	RUN 4	Plate 12	Yes		TP	0.2304	0.782444	0	0.9745	positive	positive	Majority Call	1	100.00(36/36) [90.36, 100.00]	100.00(18/18) [82.41, 100.00]
S23	Ovarian	Cambridge	Pass	0.4599	0.4636	rep_21	1	PNZ	Lot 1	RUN 5	Plate 13	Yes		TP	0.2304	2.01215	1	0.9857	positive	positive	Majority Call	1	100.00(36/36) [90.36, 100.00]	100.00(18/18) [82.41, 100.00]
S23	Ovarian	Cambridge	Pass	0.4611	0.4636	rep_3	1	CAM	Lot 1	RUN 2	Plate 2	Yes		TP	0.2304	2.01215	1	0.9712	positive	positive	Majority Call	1	100.00(36/36) [90.36, 100.00]	100.00(18/18) [82.41, 100.00]
S23	Ovarian	Cambridge	Pass	0.4655	0.4636	rep_13	1	RTP	Lot 3	RUN 4	Plate 12	Yes		TP	0.2304	2.01215	1	0.9886	positive	positive	Majority Call	1	100.00(36/36) [90.36, 100.00]	100.00(18/18) [82.41, 100.00]
S23	Ovarian	Cambridge	Pass	0.4596	0.4636	rep_11	1	RTP	Lot 1	RUN 4	Plate 8	Yes		TP	0.2304	2.01215	1	0.971	positive	positive	Majority Call	1	100.00(36/36) [90.36, 100.00]	100.00(18/18) [82.41, 100.00]
S23	Ovarian	Cambridge	Pass	0.4639	0.4636	rep_28	1	PNZ	Lot 3	RUN 6	Plate 18	Yes		TP	0.2304	2.01215	1	0.9929	positive	positive	Majority Call	1	100.00(36/36) [90.36, 100.00]	100.00(18/18) [82.41, 100.00]
S23	Ovarian	Cambridge	Pass	0.4627	0.4636	rep_14	1	CAM	Lot 1	RUN 1	Plate 1	Yes		TP	0.2304	2.01215	1	0.9782	positive	positive	Majority Call	1	100.00(36/36) [90.36, 100.00]	100.00(18/18) [82.41, 100.00]
S23	Ovarian	Cambridge	Pass	0.47	0.4636	rep_15	1	PNZ	Lot 2	RUN 6	Plate 16	Yes		TP	0.2304	2.01215	1	0.9728	positive	positive	Majority Call	1	100.00(36/36) [90.36, 100.00]	100.00(18/18) [82.41, 100.00]
S23	Ovarian	Cambridge	Pass	0.4632	0.4636	rep_17	1	RTP	Lot 3	RUN 4	Plate 12	Yes		TP	0.2304	2.01215	1	0.9855	positive	positive	Majority Call	1	100.00(36/36) [90.36, 100.00]	100.00(18/18) [82.41, 100.00]
S23	Ovarian	Cambridge	Pass	0.4639	0.4636	rep_23	1	PNZ	Lot 3	RUN 5	Plate 17	Yes		TP	0.2304	2.01215	1	0.9867	positive	positive	Majority Call	1	100.00(36/36) [90.36, 100.00]	100.00(18/18) [82.41, 100.00]
S23	Ovarian	Cambridge	Pass	0.4603	0.4636	rep_12	1	PNZ	Lot 3	RUN 6	Plate 18	Yes		TP	0.2304	2.01215	1	0.9896	positive	positive	Majority Call	1	100.00(36/36) [90.36, 100.00]	100.00(18/18) [82.41, 100.00]
S23	Ovarian	Cambridge	Pass	0.4647	0.4636	rep_1	1	CAM	Lot 1	RUN 1	Plate 1	Yes		TP	0.2304	2.01215	1	0.9835	positive	positive	Majority Call	1	100.00(36/36) [90.36, 100.00]	100.00(18/18) [82.41, 100.00]
S23	Ovarian	Cambridge	Pass	0.467	0.4636	rep_19	1	CAM	Lot 3	RUN 2	Plate 6	Yes		TP	0.2304	2.01215	1	0.9904	positive	positive	Majority Call	1	100.00(36/36) [90.36, 100.00]	100.00(18/18) [82.41, 100.00]
S23	Ovarian	Cambridge	Pass	0.4628	0.4636	rep_26	1	RTP	Lot 3	RUN 3	Plate 11	Yes		TP	0.2304	2.01215	1	0.9806	positive	positive	Majority Call	1	100.00(36/36) [90.36, 100.00]	100.00(18/18) [82.41, 100.00]
S23	Ovarian	Cambridge	Pass	0.4622	0.4636	rep_2	1	CAM	Lot 2	RUN 1	Plate 3	Yes		TP	0.2304	2.01215	1	0.9801	positive	positive	Majority Call	1	100.00(36/36) [90.36, 100.00]	100.00(18/18) [82.41, 100.00]
S23	Ovarian	Cambridge	Pass	0.4561	0.4636	rep_6	1	CAM	Lot 1	RUN 2	Plate 2	Yes		TP	0.2304	2.01215	1	0.9894	positive	positive	Majority Call	1	100.00(36/36) [90.36, 100.00]	100.00(18/18) [82.41, 100.00]
S23	Ovarian	Cambridge	Pass	0.4649	0.4636	rep_18	1	PNZ	Lot 2	RUN 5	Plate 15	Yes		TP	0.2304	2.01215	1	0.9776	positive	positive	Majority Call	1	100.00(36/36) [90.36, 100.00]	100.00(18/18) [82.41, 100.00]
S23	Ovarian	Cambridge	Pass	0.4588	0.4636	rep_10	1	RTP	Lot 1	RUN 4	Plate 8	Yes		TP	0.2304	2.01215	1	0.986	positive	positive	Majority Call	1	100.00(36/36) [90.36, 100.00]	100.00(18/18) [82.41, 100.00]
S23	Ovarian	Cambridge	Pass	0.4681	0.4636	rep_30	1	RTP	Lot 2	RUN 4	Plate 10	Yes		TP	0.2304	2.01215	1	0.9826	positive	positive	Majority Call	1	100.00(36/36) [90.36, 100.00]	100.00(18/18) [82.41, 100.00]
S23	Ovarian	Cambridge	Pass	0.4678	0.4636	rep_31	1	RTP	Lot 2	RUN 3	Plate 9	Yes		TP	0.2304	2.01215	1	0.9892	positive	positive	Majority Call	1	100.00(36/36) [90.36, 100.00]	100.00(18/18) [82.41, 100.00]
S23	Ovarian	Cambridge	Pass	0.4584	0.4636	rep_7	1	RTP	Lot 1	RUN 3	Plate 7	Yes		TP	0.2304	2.01215	1	0.9781	positive	positive	Majority Call	1	100.00(36/36) [90.36, 100.00]	100.00(18/18) [82.41, 100.00]
S23	Ovarian	Cambridge	Pass	0.4597	0.4636	rep_29	1	CAM	Lot 2	RUN 2	Plate 4	Yes		TP	0.2304	2.01215	1	0.9825	positive	positive	Majority Call	1	100.00(36/36) [90.36, 100.00]	100.00(18/18) [82.41, 100.00]
S23	Ovarian	Cambridge	Pass	0.4662	0.4636	rep_8	1	RTP	Lot 1	RUN 3	Plate 7	Yes		TP	0.2304	2.01215	1	0.9808	positive	positive	Majority Call	1	100.00(36/36) [90.36, 100.00]	100.00(18/18) [82.41, 100.00]
S23	Ovarian	Cambridge	Pass	0.4566	0.4636	rep_5	1	CAM	Lot 3	RUN 2	Plate 6	Yes		TP	0.2304	2.01215	1	0.9836	positive	positive	Majority Call	1	100.00(36/36) [90.36, 100.00]	100.00(18/18) [82.41, 100.00]
S23	Ovarian	Cambridge	Pass	0.4641	0.4636	rep_33	1	PNZ	Lot 2	RUN 5	Plate 15	Yes		TP	0.2304	2.01215	1	0.9855	positive	positive	Majority Call	1	100.00(36/36) [90.36, 100.00]	100.00(18/18) [82.41, 100.00]
S23	Ovarian	Cambridge	Pass	0.4696	0.4636	rep_34	1	RTP	Lot 2	RUN 3	Plate 9	Yes		TP	0.2304	2.01215	1	0.991	positive	positive	Majority Call	1	100.00(36/36) [90.36, 100.00]	100.00(18/18) [82.41, 100.00]
S23	Ovarian	Cambridge	Pass	0.4657	0.4636	rep_24	1	RTP	Lot 3	RUN 3	Plate 11	Yes		TP	0.2304	2.01215	1	0.9865	positive	positive	Majority Call	1	100.00(36/36) [90.36, 100.00]	100.00(18/18) [82.41, 100.00]
S23	Ovarian	Cambridge	Pass	0.4687	0.4636	rep_35	1	PNZ	Lot 2	RUN 6	Plate 16	Yes		TP	0.2304	2.01215	1	0.9768	positive	positive	Majority Call	1	100.00(36/36) [90.36, 100.00]	100.00(18/18) [82.41, 100.00]
S23	Ovarian	Cambridge	Pass	0.4672	0.4636	rep_9	1	RTP	Lot 2	RUN 4	Plate 10	Yes		TP	0.2304	2.01215	1	0.968	positive	positive	Majority Call	1	100.00(36/36) [90.36, 100.00]	100.00(18/18) [82.41, 100.00]
S23	Ovarian	Cambridge	Pass	0.4622	0.4636	rep_20	1	CAM	Lot 3	RUN 1	Plate 5	Yes		TP	0.2304	2.01215	1	0.9745	positive	positive	Majority Call	1	100.00(36/36) [90.36, 100.00]	100.00(18/18) [82.41, 100.00]
S23	Ovarian	Cambridge	Pass	0.4684	0.4636	rep_27	1	CAM	Lot 3	RUN 1	Plate 5	Yes		TP	0.2304	2.01215	1	0.9912	positive	positive	Majority Call	1	100.00(36/36) [90.36, 100.00]	100.00(18/18) [82.41, 100.00]
S23	Ovarian	Cambridge	Pass	0.4649	0.4636	rep_25	1	PNZ	Lot 1	RUN 6	Plate 14	Yes		TP	0.2304	2.01215	1	0.9893	positive	positive	Majority Call	1	100.00(36/36) [90.36, 100.00]	100.00(18/18) [82.41, 100.00]
S23	Ovarian	Cambridge	Pass	0.4697	0.4636	rep_4	1	CAM	Lot 2	RUN 1	Plate 3	Yes		TP	0.2304	2.01215	1	0.9678	positive	positive	Majority Call	1	100.00(36/36) [90.36, 100.00]	100.00(18/18) [82.41, 100.00]
S23	Ovarian	Cambridge	Pass	0.4605	0.4636	rep_22	1	PNZ	Lot 1	RUN 5	Plate 13	Yes		TP	0.2304	2.01215	1	0.9734	positive	positive	Majority Call	1	100.00(36/36) [90.36, 100.00]	100.00(18/18) [82.41, 100.00]
S23	Ovarian	Cambridge	Pass	0.4636	0.4636	rep_16	1	PNZ	Lot 3	RUN 5	Plate 17	Yes		TP	0.2304	2.01215	1	0.98	positive	positive	Majority Call	1	100.00(36/36) [90.36, 100.00]	100.00(18/18) [82.41, 100.00]
S23	Ovarian	Cambridge	Pass	0.4598	0.4636	rep_36	1	PNZ	Lot 1	RUN 6	Plate 14	Yes		TP	0.2304	2.01215	1	0.9871	positive	positive	Majority Call	1	100.00(36/36) [90.36, 100.00]	100.00(18/18) [82.41, 100.00]
S23	Ovarian	Cambridge	Pass	0.4618	0.4636	rep_32	1	CAM	Lot 2	RUN 2	Plate 4	Yes		TP	0.2304	2.01215	1	0.9864	positive	positive	Majority Call	1	100.00(36/36) [90.36, 100.00]	100.00(18/18) [82.41, 100.00]
S24	Prostate	Cambridge	Pass	0.2618	0.266657	rep_1	1	CAM	1	RUN 2	Plate 2	Yes		TP	0.2304	1.15737	1	0.2189	negative	negative	Majority Call	1	100.00(35/35) [90.11, 100.00]	100.00(17/17) [81.57, 100.00]
S24	Prostate	Cambridge	Pass	0.2662	0.266657	rep_2	1	PNZ	1	RUN 3	Plate 15	Yes		TP	0.2304	1.15737	1	0.1192	negative	negative	Majority Call	1	100.00(35/35) [90.11, 100.00]	100.00(17/17) [81.57, 100.00]
S24	Prostate	Cambridge	Pass	0.2777	0.266657	rep_3	1	RTP	1	RUN 3	Plate 9	Yes		TP	0.2304	1.15737	1	0.2084	negative	negative	Majority Call	1	100.00(35/35) [90.11, 100.00]	100.00(17/17) [81.57, 100.00]
S24	Prostate	Cambridge	Pass	0.2724	0.266657	rep_4	1	PNZ	1	RUN 1	Plate 13	Yes		TP	0.2304	1.15737	1	0.2311	negative	negative	Majority Call	1	100.00(35/35) [90.11, 100.00]	100.00(17/17) [81.57, 100.00]
S24	Prostate	Cambridge	Pass	0.2639	0.266657	rep_24	1	RTP	2	RUN 2	Plate 11	Yes		TP	0.2304	1.15737	1	0.1468	negative	negative	Majority Call	1	100.00(35/35) [90.11, 100.00]	100.00(17/17) [81.57, 100.00]
S24	Prostate	Cambridge	Pass	0.2704	0.266657	rep_5	1	PNZ	1	RUN 1	Plate 13	Yes		TP	0.2304	1.15737	1	0.1766	negative	negative	Majority Call	1	100.00(35/35) [90.11, 100.00]	100.00(17/17) [81.57, 100.00]
S24	Prostate	Cambridge	Pass	0.2675	0.266657	rep_6	1	CAM	1	RUN 3	Plate 3	Yes		TP	0.2304	1.15737	1	0.112	negative	negative	Majority Call	1	100.00(35/35) [90.11, 100.00]	100.00(17/17) [81.57, 100.00]
S24	Prostate	Cambridge	Pass	0.2716	0.266657	rep_30	1	CAM	1	RUN 2	Plate 2	Yes		TP	0.2304	1.15737	1	0.1924	negative	negative	Majority Call	1	100.00(35/35) [90.11, 100.00]	100.00(17/17) [81.57, 100.00]
S24	Prostate	Cambridge	Pass	0.2679	0.266657	rep_7	1	RTP	2	RUN 3	Plate 12	Yes		TP	0.2304	1.15737	1	0.1239	negative	negative	Majority Call	1	100.00(35/35) [90.11, 100.00]	100.00(17/17) [81.57, 100.00]
S24	Prostate	Cambridge	Pass	0.2747	0.266657	rep_21	1	RTP	2	RUN 3	Plate 12	Yes		TP	0.2304	1.15737	1	0.1688	negative	negative	Majority Call	1	100.00(35/35) [90.11, 100.00]	100.00(17/17) [81.57, 100.00]
S24	Prostate	Cambridge	Pass	0.272	0.266657	rep_15	1	RTP	1	RUN 1	Plate 7	Yes		TP	0.2304	1.15737	1	0.0924	negative	negative	Majority Call	1	100.00(35/35) [90.11, 100.00]	100.00(17/17) [81.57, 100.00]
S24	Prostate	Cambridge	Pass	0.2603	0.266657	rep_8	1	CAM	1	RUN 3	Plate 3	Yes		TP	0.2304	1.15737	1	0.1325	negative	negative	Majority Call	1	100.00(35/35) [90.11, 100.00]	100.00(17/17) [81.57, 100.00]
S24	Prostate	Cambridge	Pass	0.2709	0.266657	rep_17	1	RTP	1	RUN 1	Plate 7	Yes		TP	0.2304	1.15737	1	0.3283	negative	negative	Majority Call	1	100.00(35/35) [90.11, 100.00]	100.00(17/17) [81.57, 100.00]
S24	Prostate	Cambridge	Pass	0.2541	0.266657	rep_9	1	CAM	2	RUN 1	Plate 4	Yes		TP	0.2304	1.15737	1	0.3266	negative	negative	Majority Call	1	100.00(35/35) [90.11, 100.00]	100.00(17/17) [81.57, 100.00]
S24	Prostate	Cambridge	Failed HC		0.266657	rep_10	0	PNZ	2	RUN 1	Plate 16	No	sample replicate fail QC	TP	0.2304	1.15737	1			negative	Majority Call		100.00(35/35) [90.11, 100.00]	100.00(17/17) [81.57, 100.00]
S24	Prostate	Cambridge	Pass	0.2711	0.266657	rep_25	1	CAM	2	RUN 2	Plate 5	Yes		TP	0.2304	1.15737	1	0.2404	negative	negative	Majority Call	1	100.00(35/35) [90.11, 100.00]	100.00(17/17) [81.57, 100.00]
S24	Prostate	Cambridge	Pass	0.2567	0.266657	rep_11	1	RTP	2	RUN 2	Plate 11	Yes		TP	0.2304	1.15737	1	0.1304	negative	negative	Majority Call	1	100.00(35/35) [90.11, 100.00]	100.00(17/17) [81.57, 100.00]
S24	Prostate	Cambridge	Pass	0.2655	0.266657	rep_12	1	RTP	1	RUN 3	Plate 9	Yes		TP	0.2304	1.15737	1	0.326	negative	negative	Majority Call	1	100.00(35/35) [90.11, 100.00]	100.00(17/17) [81.57, 100.00]
S24	Prostate	Cambridge	Pass	0.2744	0.266657	rep_28	1	PNZ	2	RUN 3	Plate 18	Yes		TP	0.2304	1.15737	1	0.1401	negative	negative	Majority Call	1	100.00(35/35) [90.11, 100.00]	100.00(17/17) [81.57, 100.00]
S24	Prostate	Cambridge	Pass	0.2697	0.266657	rep_13	1	PNZ	2	RUN 1	Plate 16	Yes		TP	0.2304	1.15737	1	0.0945	negative	negative	Majority Call	1	100.00(35/35) [90.11, 100.00]	100.00(17/17) [81.57, 100.00]
S24	Prostate	Cambridge	Pass	0.2612	0.266657	rep_16	1	CAM	2	RUN 2	Plate 5	Yes		TP	0.2304	1.15737	1	0.1241	negative	negative	Majority Call	1	100.00(35/35) [90.11, 100.00]	100.00(17/17) [81.57, 100.00]
S24	Prostate	Cambridge	Qualified	0.2289	0.266657	rep_14	1	CAM	1	RUN 1	Plate 1	Yes		TP	0.2304	1.15737	1	0.2688	negative	negative	Majority Call	1	100.00(35/35) [90.11, 100.00]	100.00(17/17) [81.57, 100.00]
S24	Prostate	Cambridge	Pass	0.288	0.266657	rep_35	1	RTP	2	RUN 1	Plate 10	Yes		TP	0.2304	1.15737	1	0.1579	negative	negative	Majority Call	1	100.00(35/35) [90.11, 100.00]	100.00(17/17) [81.57, 100.00]
S24	Prostate	Cambridge	Pass	0.2665	0.266657	rep_31	1	CAM	2	RUN 3	Plate 6	Yes		TP	0.2304	1.15737	1	0.1687	negative	negative	Majority Call	1	100.00(35/35) [90.11, 100.00]	100.00(17/17) [81.57, 100.00]
S24	Prostate	Cambridge	Pass	0.2759	0.266657	rep_19	1	RTP	1	RUN 2	Plate 8	Yes		TP	0.2304	1.15737	1	0.1579	negative	negative	Majority Call	1	100.00(35/35) [90.11, 100.00]	100.00(17/17) [81.57, 100.00]
S24	Prostate	Cambridge	Pass	0.267	0.266657	rep_27	1	PNZ	1	RUN 2	Plate 14	Yes		TP	0.2304	1.15737	1	0.36	negative	negative	Majority Call	1	100.00(35/35) [90.11, 100.00]	100.00(17/17) [81.57, 100.00]
S24	Prostate	Cambridge	Pass	0.2688	0.266657	rep_23	1	CAM	2	RUN 1	Plate 4	Yes		TP	0.2304	1.15737	1	0.1204	negative	negative	Majority Call	1	100.00(35/35) [90.11, 100.00]	100.00(17/17) [81.57, 100.00]
S24	Prostate	Cambridge	Pass	0.2669	0.266657	rep_33	1	RTP	2	RUN 1	Plate 10	Yes		TP	0.2304	1.15737	1	0.2397	negative	negative	Majority Call	1	100.00(35/35) [90.11, 100.00]	100.00(17/17) [81.57, 100.00]
S24	Prostate	Cambridge	Pass	0.2615	0.266657	rep_36	1	PNZ	2	RUN 2	Plate 17	Yes		TP	0.2304	1.15737	1	0.2564	negative	negative	Majority Call	1	100.00(35/35) [90.11, 100.00]	100.00(17/17) [81.57, 100.00]
S24	Prostate	Cambridge	Pass	0.2579	0.266657	rep_18	1	PNZ	1	RUN 3	Plate 15	Yes		TP	0.2304	1.15737	1	0.1754	negative	negative	Majority Call	1	100.00(35/35) [90.11, 100.00]	100.00(17/17) [81.57, 100.00]
S24	Prostate	Cambridge	Pass	0.2712	0.266657	rep_20	1	RTP	1	RUN 2	Plate 8	Yes		TP	0.2304	1.15737	1	0.056	negative	negative	Majority Call	1	100.00(35/35) [90.11, 100.00]	100.00(17/17) [81.57, 100.00]
S24	Prostate	Cambridge	Pass	0.2697	0.266657	rep_26	1	PNZ	2	RUN 3	Plate 18	Yes		TP	0.2304	1.15737	1	0.3709	negative	negative	Majority Call	1	100.00(35/35) [90.11, 100.00]	100.00(17/17) [81.57, 100.00]
S24	Prostate	Cambridge	Pass	0.2687	0.266657	rep_22	1	CAM	1	RUN 1	Plate 1	Yes		TP	0.2304	1.15737	1	0.1399	negative	negative	Majority Call	1	100.00(35/35) [90.11, 100.00]	100.00(17/17) [81.57, 100.00]
S24	Prostate	Cambridge	Pass	0.2672	0.266657	rep_29	1	PNZ	1	RUN 2	Plate 14	Yes		TP	0.2304	1.15737	1	0.1771	negative	negative	Majority Call	1	100.00(35/35) [90.11, 100.00]	100.00(17/17) [81.57, 100.00]
S24	Prostate	Cambridge	Pass	0.2569	0.266657	rep_34	1	CAM	2	RUN 3	Plate 6	Yes		TP	0.2304	1.15737	1	0.1473	negative	negative	Majority Call	1	100.00(35/35) [90.11, 100.00]	100.00(17/17) [81.57, 100.00]
S24	Prostate	Cambridge	Pass	0.2679	0.266657	rep_32	1	PNZ	2	RUN 2	Plate 17	Yes		TP	0.2304	1.15737	1	0.0959	negative	negative	Majority Call	1	100.00(35/35) [90.11, 100.00]	100.00(17/17) [81.57, 100.00]
S25	Prostate	Cambridge	Pass	0.2643	0.263586	rep_2	1	CAM	1	RUN 3	Plate 3	Yes		TP	0.2304	1.14404	1	0.9852	positive	positive	Majority Call	1	100.00(36/36) [90.36, 100.00]	100.00(18/18) [82.41, 100.00]
S25	Prostate	Cambridge	Pass	0.2684	0.263586	rep_35	1	PNZ	1	RUN 3	Plate 15	Yes		TP	0.2304	1.14404	1	0.9885	positive	positive	Majority Call	1	100.00(36/36) [90.36, 100.00]	100.00(18/18) [82.41, 100.00]
S25	Prostate	Cambridge	Pass	0.2703	0.263586	rep_5	1	CAM	1	RUN 2	Plate 2	Yes		TP	0.2304	1.14404	1	0.9728	positive	positive	Majority Call	1	100.00(36/36) [90.36, 100.00]	100.00(18/18) [82.41, 100.00]
S25	Prostate	Cambridge	Pass	0.2717	0.263586	rep_11	1	CAM	2	RUN 1	Plate 4	Yes		TP	0.2304	1.14404	1	0.9867	positive	positive	Majority Call	1	100.00(36/36) [90.36, 100.00]	100.00(18/18) [82.41, 100.00]
S25	Prostate	Cambridge	Pass	0.2604	0.263586	rep_3	1	RTP	1	RUN 3	Plate 9	Yes		TP	0.2304	1.14404	1	0.9824	positive	positive	Majority Call	1	100.00(36/36) [90.36, 100.00]	100.00(18/18) [82.41, 100.00]
S25	Prostate	Cambridge	Pass	0.2594	0.263586	rep_4	1	CAM	1	RUN 3	Plate 3	Yes		TP	0.2304	1.14404	1	0.9869	positive	positive	Majority Call	1	100.00(36/36) [90.36, 100.00]	100.00(18/18) [82.41, 100.00]
S25	Prostate	Cambridge	Pass	0.2607	0.263586	rep_14	1	RTP	1	RUN 3	Plate 9	Yes		TP	0.2304	1.14404	1	0.9818	positive	positive	Majority Call	1	100.00(36/36) [90.36, 100.00]	100.00(18/18) [82.41, 100.00]
S25	Prostate	Cambridge	Pass	0.2683	0.263586	rep_20	1	RTP	2	RUN 2	Plate 11	Yes		TP	0.2304	1.14404	1	0.9909	positive	positive	Majority Call	1	100.00(36/36) [90.36, 100.00]	100.00(18/18) [82.41, 100.00]
S25	Prostate	Cambridge	Pass	0.2558	0.263586	rep_9	1	RTP	2	RUN 3	Plate 12	Yes		TP	0.2304	1.14404	1	0.9539	positive	positive	Majority Call	1	100.00(36/36) [90.36, 100.00]	100.00(18/18) [82.41, 100.00]
S25	Prostate	Cambridge	Pass	0.2726	0.263586	rep_7	1	CAM	1	RUN 1	Plate 1	Yes		TP	0.2304	1.14404	1	0.9902	positive	positive	Majority Call	1	100.00(36/36) [90.36, 100.00]	100.00(18/18) [82.41, 100.00]
S25	Prostate	Cambridge	Pass	0.2668	0.263586	rep_16	1	RTP	1	RUN 2	Plate 8	Yes		TP	0.2304	1.14404	1	0.9825	positive	positive	Majority Call	1	100.00(36/36) [90.36, 100.00]	100.00(18/18) [82.41, 100.00]
S25	Prostate	Cambridge	Pass	0.2502	0.263586	rep_17	1	RTP	2	RUN 1	Plate 10	Yes		TP	0.2304	1.14404	1	0.9744	positive	positive	Majority Call	1	100.00(36/36) [90.36, 100.00]	100.00(18/18) [82.41, 100.00]
S25	Prostate	Cambridge	Pass	0.2652	0.263586	rep_8	1	CAM	1	RUN 1	Plate 1	Yes		TP	0.2304	1.14404	1	0.9657	positive	positive	Majority Call	1	100.00(36/36) [90.36, 100.00]	100.00(18/18) [82.41, 100.00]
S25	Prostate	Cambridge	Pass	0.2616	0.263586	rep_13	1	RTP	2	RUN 2	Plate 11	Yes		TP	0.2304	1.14404	1	0.9813	positive	positive	Majority Call	1	100.00(36/36) [90.36, 100.00]	100.00(18/18) [82.41, 100.00]
S25	Prostate	Cambridge	Qualified	0.2409	0.263586	rep_29	1	PNZ	2	RUN 2	Plate 17	Yes		TP	0.2304	1.14404	1	0.9852	positive	positive	Majority Call	1	100.00(36/36) [90.36, 100.00]	100.00(18/18) [82.41, 100.00]
S25	Prostate	Cambridge	Pass	0.2719	0.263586	rep_19	1	CAM	2	RUN 2	Plate 5	Yes		TP	0.2304	1.14404	1	0.9644	positive	positive	Majority Call	1	100.00(36/36) [90.36, 100.00]	100.00(18/18) [82.41, 100.00]
S25	Prostate	Cambridge	Pass	0.2601	0.263586	rep_32	1	CAM	2	RUN 2	Plate 5	Yes		TP	0.2304	1.14404	1	0.9841	positive	positive	Majority Call	1	100.00(36/36) [90.36, 100.00]	100.00(18/18) [82.41, 100.00]
S25	Prostate	Cambridge	Pass	0.2647	0.263586	rep_25	1	PNZ	1	RUN 2	Plate 14	Yes		TP	0.2304	1.14404	1	0.9446	positive	positive	Majority Call	1	100.00(36/36) [90.36, 100.00]	100.00(18/18) [82.41, 100.00]
S25	Prostate	Cambridge	Pass	0.2626	0.263586	rep_12	1	PNZ	1	RUN 1	Plate 13	Yes		TP	0.2304	1.14404	1	0.9876	positive	positive	Majority Call	1	100.00(36/36) [90.36, 100.00]	100.00(18/18) [82.41, 100.00]
S25	Prostate	Cambridge	Pass	0.2701	0.263586	rep_27	1	PNZ	2	RUN 1	Plate 16	Yes		TP	0.2304	1.14404	1	0.9913	positive	positive	Majority Call	1	100.00(36/36) [90.36, 100.00]	100.00(18/18) [82.41, 100.00]
S25	Prostate	Cambridge	Pass	0.2727	0.263586	rep_28	1	PNZ	2	RUN 3	Plate 18	Yes		TP	0.2304	1.14404	1	0.989	positive	positive	Majority Call	1	100.00(36/36) [90.36, 100.00]	100.00(18/18) [82.41, 100.00]
S25	Prostate	Cambridge	Pass	0.2703	0.263586	rep_1	1	CAM	1	RUN 2	Plate 2	Yes		TP	0.2304	1.14404	1	0.9921	positive	positive	Majority Call	1	100.00(36/36) [90.36, 100.00]	100.00(18/18) [82.41, 100.00]
S25	Prostate	Cambridge	Pass	0.2641	0.263586	rep_6	1	PNZ	1	RUN 1	Plate 13	Yes		TP	0.2304	1.14404	1	0.9873	positive	positive	Majority Call	1	100.00(36/36) [90.36, 100.00]	100.00(18/18) [82.41, 100.00]
S25	Prostate	Cambridge	Pass	0.2615	0.263586	rep_33	1	CAM	2	RUN 3	Plate 6	Yes		TP	0.2304	1.14404	1	0.933	positive	positive	Majority Call	1	100.00(36/36) [90.36, 100.00]	100.00(18/18) [82.41, 100.00]
S25	Prostate	Cambridge	Pass	0.2572	0.263586	rep_22	1	PNZ	1	RUN 2	Plate 14	Yes		TP	0.2304	1.14404	1	0.9894	positive	positive	Majority Call	1	100.00(36/36) [90.36, 100.00]	100.00(18/18) [82.41, 100.00]
S25	Prostate	Cambridge	Pass	0.2697	0.263586	rep_23	1	CAM	2	RUN 1	Plate 4	Yes		TP	0.2304	1.14404	1	0.9761	positive	positive	Majority Call	1	100.00(36/36) [90.36, 100.00]	100.00(18/18) [82.41, 100.00]
S25	Prostate	Cambridge	Pass	0.2575	0.263586	rep_24	1	PNZ	2	RUN 2	Plate 17	Yes		TP	0.2304	1.14404	1	0.9671	positive	positive	Majority Call	1	100.00(36/36) [90.36, 100.00]	100.00(18/18) [82.41, 100.00]
S25	Prostate	Cambridge	Pass	0.2598	0.263586	rep_18	1	RTP	1	RUN 1	Plate 7	Yes		TP	0.2304	1.14404	1	0.9783	positive	positive	Majority Call	1	100.00(36/36) [90.36, 100.00]	100.00(18/18) [82.41, 100.00]
S25	Prostate	Cambridge	Pass	0.2711	0.263586	rep_15	1	RTP	2	RUN 3	Plate 12	Yes		TP	0.2304	1.14404	1	0.9529	positive	positive	Majority Call	1	100.00(36/36) [90.36, 100.00]	100.00(18/18) [82.41, 100.00]
S25	Prostate	Cambridge	Pass	0.2593	0.263586	rep_30	1	RTP	2	RUN 1	Plate 10	Yes		TP	0.2304	1.14404	1	0.986	positive	positive	Majority Call	1	100.00(36/36) [90.36, 100.00]	100.00(18/18) [82.41, 100.00]
S25	Prostate	Cambridge	Pass	0.2647	0.263586	rep_31	1	PNZ	1	RUN 3	Plate 15	Yes		TP	0.2304	1.14404	1	0.9505	positive	positive	Majority Call	1	100.00(36/36) [90.36, 100.00]	100.00(18/18) [82.41, 100.00]
S25	Prostate	Cambridge	Pass	0.2684	0.263586	rep_26	1	PNZ	2	RUN 3	Plate 18	Yes		TP	0.2304	1.14404	1	0.9758	positive	positive	Majority Call	1	100.00(36/36) [90.36, 100.00]	100.00(18/18) [82.41, 100.00]
S25	Prostate	Cambridge	Pass	0.2525	0.263586	rep_34	1	PNZ	2	RUN 1	Plate 16	Yes		TP	0.2304	1.14404	1	0.9304	positive	positive	Majority Call	1	100.00(36/36) [90.36, 100.00]	100.00(18/18) [82.41, 100.00]
S25	Prostate	Cambridge	Pass	0.2673	0.263586	rep_36	1	CAM	2	RUN 3	Plate 6	Yes		TP	0.2304	1.14404	1	0.9772	positive	positive	Majority Call	1	100.00(36/36) [90.36, 100.00]	100.00(18/18) [82.41, 100.00]
S25	Prostate	Cambridge	Pass	0.2634	0.263586	rep_10	1	RTP	1	RUN 1	Plate 7	Yes		TP	0.2304	1.14404	1	0.9618	positive	positive	Majority Call	1	100.00(36/36) [90.36, 100.00]	100.00(18/18) [82.41, 100.00]
S25	Prostate	Cambridge	Pass	0.2636	0.263586	rep_21	1	RTP	1	RUN 2	Plate 8	Yes		TP	0.2304	1.14404	1	0.9684	positive	positive	Majority Call	1	100.00(36/36) [90.36, 100.00]	100.00(18/18) [82.41, 100.00]
S26	Prostate	Cambridge	Pass	0.4214	0.423247	rep_1	1	CAM	Lot 1	RUN 2	Plate 2	Yes		TP	0.2304	1.83701	1	0.9826	positive	positive	Majority Call	1	100.00(36/36) [90.36, 100.00]	100.00(18/18) [82.41, 100.00]
S26	Prostate	Cambridge	Pass	0.4176	0.423247	rep_27	1	PNZ	Lot 1	RUN 5	Plate 13	Yes		TP	0.2304	1.83701	1	0.992	positive	positive	Majority Call	1	100.00(36/36) [90.36, 100.00]	100.00(18/18) [82.41, 100.00]
S26	Prostate	Cambridge	Pass	0.4203	0.423247	rep_10	1	CAM	Lot 3	RUN 2	Plate 6	Yes		TP	0.2304	1.83701	1	0.9912	positive	positive	Majority Call	1	100.00(36/36) [90.36, 100.00]	100.00(18/18) [82.41, 100.00]
S26	Prostate	Cambridge	Pass	0.42	0.423247	rep_33	1	PNZ	Lot 2	RUN 6	Plate 16	Yes		TP	0.2304	1.83701	1	0.9834	positive	positive	Majority Call	1	100.00(36/36) [90.36, 100.00]	100.00(18/18) [82.41, 100.00]
S26	Prostate	Cambridge	Pass	0.4351	0.423247	rep_3	1	CAM	Lot 1	RUN 1	Plate 1	Yes		TP	0.2304	1.83701	1	0.9831	positive	positive	Majority Call	1	100.00(36/36) [90.36, 100.00]	100.00(18/18) [82.41, 100.00]
S26	Prostate	Cambridge	Pass	0.412	0.423247	rep_16	1	RTP	Lot 1	RUN 4	Plate 8	Yes		TP	0.2304	1.83701	1	0.9828	positive	positive	Majority Call	1	100.00(36/36) [90.36, 100.00]	100.00(18/18) [82.41, 100.00]
S26	Prostate	Cambridge	Pass	0.4344	0.423247	rep_2	1	CAM	Lot 1	RUN 2	Plate 2	Yes		TP	0.2304	1.83701	1	0.989	positive	positive	Majority Call	1	100.00(36/36) [90.36, 100.00]	100.00(18/18) [82.41, 100.00]
S26	Prostate	Cambridge	Pass	0.4215	0.423247	rep_12	1	CAM	Lot 3	RUN 1	Plate 5	Yes		TP	0.2304	1.83701	1	0.9847	positive	positive	Majority Call	1	100.00(36/36) [90.36, 100.00]	100.00(18/18) [82.41, 100.00]
S26	Prostate	Cambridge	Pass	0.4098	0.423247	rep_7	1	RTP	Lot 1	RUN 3	Plate 7	Yes		TP	0.2304	1.83701	1	0.9791	positive	positive	Majority Call	1	100.00(36/36) [90.36, 100.00]	100.00(18/18) [82.41, 100.00]
S26	Prostate	Cambridge	Pass	0.4294	0.423247	rep_13	1	RTP	Lot 1	RUN 4	Plate 8	Yes		TP	0.2304	1.83701	1	0.9838	positive	positive	Majority Call	1	100.00(36/36) [90.36, 100.00]	100.00(18/18) [82.41, 100.00]
S26	Prostate	Cambridge	Pass	0.4277	0.423247	rep_4	1	CAM	Lot 3	RUN 1	Plate 5	Yes		TP	0.2304	1.83701	1	0.9818	positive	positive	Majority Call	1	100.00(36/36) [90.36, 100.00]	100.00(18/18) [82.41, 100.00]
S26	Prostate	Cambridge	Pass	0.4231	0.423247	rep_34	1	PNZ	Lot 3	RUN 5	Plate 17	Yes		TP	0.2304	1.83701	1	0.9867	positive	positive	Majority Call	1	100.00(36/36) [90.36, 100.00]	100.00(18/18) [82.41, 100.00]
S26	Prostate	Cambridge	Pass	0.4277	0.423247	rep_17	1	RTP	Lot 2	RUN 4	Plate 10	Yes		TP	0.2304	1.83701	1	0.9833	positive	positive	Majority Call	1	100.00(36/36) [90.36, 100.00]	100.00(18/18) [82.41, 100.00]
S26	Prostate	Cambridge	Pass	0.4147	0.423247	rep_23	1	RTP	Lot 3	RUN 4	Plate 12	Yes		TP	0.2304	1.83701	1	0.9639	positive	positive	Majority Call	1	100.00(36/36) [90.36, 100.00]	100.00(18/18) [82.41, 100.00]
S26	Prostate	Cambridge	Pass	0.4304	0.423247	rep_14	1	RTP	Lot 2	RUN 3	Plate 9	Yes		TP	0.2304	1.83701	1	0.9835	positive	positive	Majority Call	1	100.00(36/36) [90.36, 100.00]	100.00(18/18) [82.41, 100.00]
S26	Prostate	Cambridge	Pass	0.4204	0.423247	rep_24	1	PNZ	Lot 1	RUN 6	Plate 14	Yes		TP	0.2304	1.83701	1	0.9575	positive	positive	Majority Call	1	100.00(36/36) [90.36, 100.00]	100.00(18/18) [82.41, 100.00]
S26	Prostate	Cambridge	Pass	0.4397	0.423247	rep_5	1	CAM	Lot 2	RUN 1	Plate 3	Yes		TP	0.2304	1.83701	1	0.9744	positive	positive	Majority Call	1	100.00(36/36) [90.36, 100.00]	100.00(18/18) [82.41, 100.00]
S26	Prostate	Cambridge	Pass	0.4218	0.423247	rep_29	1	PNZ	Lot 1	RUN 6	Plate 14	Yes		TP	0.2304	1.83701	1	0.9802	positive	positive	Majority Call	1	100.00(36/36) [90.36, 100.00]	100.00(18/18) [82.41, 100.00]
S26	Prostate	Cambridge	Pass	0.4178	0.423247	rep_9	1	CAM	Lot 2	RUN 1	Plate 3	Yes		TP	0.2304	1.83701	1	0.9786	positive	positive	Majority Call	1	100.00(36/36) [90.36, 100.00]	100.00(18/18) [82.41, 100.00]
S26	Prostate	Cambridge	Pass	0.4158	0.423247	rep_6	1	RTP	Lot 1	RUN 3	Plate 7	Yes		TP	0.2304	1.83701	1	0.9798	positive	positive	Majority Call	1	100.00(36/36) [90.36, 100.00]	100.00(18/18) [82.41, 100.00]
S26	Prostate	Cambridge	Pass	0.4239	0.423247	rep_36	1	PNZ	Lot 3	RUN 6	Plate 18	Yes		TP	0.2304	1.83701	1	0.9593	positive	positive	Majority Call	1	100.00(36/36) [90.36, 100.00]	100.00(18/18) [82.41, 100.00]
S26	Prostate	Cambridge	Pass	0.4078	0.423247	rep_22	1	RTP	Lot 3	RUN 4	Plate 12	Yes		TP	0.2304	1.83701	1	0.9565	positive	positive	Majority Call	1	100.00(36/36) [90.36, 100.00]	100.00(18/18) [82.41, 100.00]
S26	Prostate	Cambridge	Pass	0.4283	0.423247	rep_30	1	PNZ	Lot 3	RUN 5	Plate 17	Yes		TP	0.2304	1.83701	1	0.986	positive	positive	Majority Call	1	100.00(36/36) [90.36, 100.00]	100.00(18/18) [82.41, 100.00]
S26	Prostate	Cambridge	Pass	0.4311	0.423247	rep_11	1	CAM	Lot 1	RUN 1	Plate 1	Yes		TP	0.2304	1.83701	1	0.9759	positive	positive	Majority Call	1	100.00(36/36) [90.36, 100.00]	100.00(18/18) [82.41, 100.00]
S26	Prostate	Cambridge	Pass	0.4182	0.423247	rep_20	1	CAM	Lot 3	RUN 2	Plate 6	Yes		TP	0.2304	1.83701	1	0.9892	positive	positive	Majority Call	1	100.00(36/36) [90.36, 100.00]	100.00(18/18) [82.41, 100.00]
S26	Prostate	Cambridge	Pass	0.4381	0.423247	rep_28	1	PNZ	Lot 2	RUN 5	Plate 15	Yes		TP	0.2304	1.83701	1	0.9906	positive	positive	Majority Call	1	100.00(36/36) [90.36, 100.00]	100.00(18/18) [82.41, 100.00]
S26	Prostate	Cambridge	Pass	0.4297	0.423247	rep_8	1	CAM	Lot 2	RUN 2	Plate 4	Yes		TP	0.2304	1.83701	1	0.9772	positive	positive	Majority Call	1	100.00(36/36) [90.36, 100.00]	100.00(18/18) [82.41, 100.00]
S26	Prostate	Cambridge	Pass	0.4249	0.423247	rep_31	1	PNZ	Lot 2	RUN 5	Plate 15	Yes		TP	0.2304	1.83701	1	0.9893	positive	positive	Majority Call	1	100.00(36/36) [90.36, 100.00]	100.00(18/18) [82.41, 100.00]
S26	Prostate	Cambridge	Pass	0.4279	0.423247	rep_32	1	PNZ	Lot 3	RUN 6	Plate 18	Yes		TP	0.2304	1.83701	1	0.9788	positive	positive	Majority Call	1	100.00(36/36) [90.36, 100.00]	100.00(18/18) [82.41, 100.00]
S26	Prostate	Cambridge	Pass	0.4279	0.423247	rep_18	1	RTP	Lot 2	RUN 3	Plate 9	Yes		TP	0.2304	1.83701	1	0.9919	positive	positive	Majority Call	1	100.00(36/36) [90.36, 100.00]	100.00(18/18) [82.41, 100.00]
S26	Prostate	Cambridge	Pass	0.4289	0.423247	rep_26	1	RTP	Lot 3	RUN 3	Plate 11	Yes		TP	0.2304	1.83701	1	0.9528	positive	positive	Majority Call	1	100.00(36/36) [90.36, 100.00]	100.00(18/18) [82.41, 100.00]
S26	Prostate	Cambridge	Pass	0.4222	0.423247	rep_15	1	CAM	Lot 2	RUN 2	Plate 4	Yes		TP	0.2304	1.83701	1	0.9838	positive	positive	Majority Call	1	100.00(36/36) [90.36, 100.00]	100.00(18/18) [82.41, 100.00]
S26	Prostate	Cambridge	Pass	0.4122	0.423247	rep_19	1	RTP	Lot 3	RUN 3	Plate 11	Yes		TP	0.2304	1.83701	1	0.9529	positive	positive	Majority Call	1	100.00(36/36) [90.36, 100.00]	100.00(18/18) [82.41, 100.00]
S26	Prostate	Cambridge	Pass	0.4188	0.423247	rep_25	1	PNZ	Lot 1	RUN 5	Plate 13	Yes		TP	0.2304	1.83701	1	0.9862	positive	positive	Majority Call	1	100.00(36/36) [90.36, 100.00]	100.00(18/18) [82.41, 100.00]
S26	Prostate	Cambridge	Pass	0.4125	0.423247	rep_35	1	PNZ	Lot 2	RUN 6	Plate 16	Yes		TP	0.2304	1.83701	1	0.9503	positive	positive	Majority Call	1	100.00(36/36) [90.36, 100.00]	100.00(18/18) [82.41, 100.00]
S26	Prostate	Cambridge	Pass	0.4239	0.423247	rep_21	1	RTP	Lot 2	RUN 4	Plate 10	Yes		TP	0.2304	1.83701	1	0.9702	positive	positive	Majority Call	1	100.00(36/36) [90.36, 100.00]	100.00(18/18) [82.41, 100.00]
S27	Prostate	Cambridge	Pass	0.5966	0.606694	rep_31	1	PNZ	Lot 1	RUN 6	Plate 14	Yes		TP	0.2304	2.63322	1	0.2503	negative	negative	Majority Call	1	100.00(36/36) [90.36, 100.00]	100.00(18/18) [82.41, 100.00]
S27	Prostate	Cambridge	Pass	0.5996	0.606694	rep_5	1	CAM	Lot 3	RUN 2	Plate 6	Yes		TP	0.2304	2.63322	1	0.1792	negative	negative	Majority Call	1	100.00(36/36) [90.36, 100.00]	100.00(18/18) [82.41, 100.00]
S27	Prostate	Cambridge	Pass	0.6063	0.606694	rep_1	1	CAM	Lot 1	RUN 2	Plate 2	Yes		TP	0.2304	2.63322	1	0.165	negative	negative	Majority Call	1	100.00(36/36) [90.36, 100.00]	100.00(18/18) [82.41, 100.00]
S27	Prostate	Cambridge	Pass	0.5911	0.606694	rep_4	1	CAM	Lot 1	RUN 2	Plate 2	Yes		TP	0.2304	2.63322	1	0.2287	negative	negative	Majority Call	1	100.00(36/36) [90.36, 100.00]	100.00(18/18) [82.41, 100.00]
S27	Prostate	Cambridge	Pass	0.6174	0.606694	rep_8	1	CAM	Lot 2	RUN 2	Plate 4	Yes		TP	0.2304	2.63322	1	0.1768	negative	negative	Majority Call	1	100.00(36/36) [90.36, 100.00]	100.00(18/18) [82.41, 100.00]
S27	Prostate	Cambridge	Pass	0.5938	0.606694	rep_7	1	CAM	Lot 3	RUN 1	Plate 5	Yes		TP	0.2304	2.63322	1	0.1173	negative	negative	Majority Call	1	100.00(36/36) [90.36, 100.00]	100.00(18/18) [82.41, 100.00]
S27	Prostate	Cambridge	Pass	0.6137	0.606694	rep_20	1	RTP	Lot 2	RUN 4	Plate 10	Yes		TP	0.2304	2.63322	1	0.1069	negative	negative	Majority Call	1	100.00(36/36) [90.36, 100.00]	100.00(18/18) [82.41, 100.00]
S27	Prostate	Cambridge	Pass	0.6248	0.606694	rep_15	1	RTP	Lot 2	RUN 3	Plate 9	Yes		TP	0.2304	2.63322	1	0.1629	negative	negative	Majority Call	1	100.00(36/36) [90.36, 100.00]	100.00(18/18) [82.41, 100.00]
S27	Prostate	Cambridge	Pass	0.5962	0.606694	rep_2	1	CAM	Lot 2	RUN 2	Plate 4	Yes		TP	0.2304	2.63322	1	0.1333	negative	negative	Majority Call	1	100.00(36/36) [90.36, 100.00]	100.00(18/18) [82.41, 100.00]
S27	Prostate	Cambridge	Pass	0.6038	0.606694	rep_9	1	CAM	Lot 2	RUN 1	Plate 3	Yes		TP	0.2304	2.63322	1	0.175	negative	negative	Majority Call	1	100.00(36/36) [90.36, 100.00]	100.00(18/18) [82.41, 100.00]
S27	Prostate	Cambridge	Pass	0.6144	0.606694	rep_17	1	RTP	Lot 1	RUN 4	Plate 8	Yes		TP	0.2304	2.63322	1	0.1383	negative	negative	Majority Call	1	100.00(36/36) [90.36, 100.00]	100.00(18/18) [82.41, 100.00]
S27	Prostate	Cambridge	Pass	0.6004	0.606694	rep_18	1	RTP	Lot 1	RUN 4	Plate 8	Yes		TP	0.2304	2.63322	1	0.1035	negative	negative	Majority Call	1	100.00(36/36) [90.36, 100.00]	100.00(18/18) [82.41, 100.00]
S27	Prostate	Cambridge	Pass	0.6085	0.606694	rep_12	1	RTP	Lot 1	RUN 3	Plate 7	Yes		TP	0.2304	2.63322	1	0.1414	negative	negative	Majority Call	1	100.00(36/36) [90.36, 100.00]	100.00(18/18) [82.41, 100.00]
S27	Prostate	Cambridge	Pass	0.6166	0.606694	rep_13	1	RTP	Lot 1	RUN 3	Plate 7	Yes		TP	0.2304	2.63322	1	0.186	negative	negative	Majority Call	1	100.00(36/36) [90.36, 100.00]	100.00(18/18) [82.41, 100.00]
S27	Prostate	Cambridge	Pass	0.6171	0.606694	rep_22	1	RTP	Lot 3	RUN 4	Plate 12	Yes		TP	0.2304	2.63322	1	0.1565	negative	negative	Majority Call	1	100.00(36/36) [90.36, 100.00]	100.00(18/18) [82.41, 100.00]
S27	Prostate	Cambridge	Pass	0.5952	0.606694	rep_11	1	CAM	Lot 1	RUN 1	Plate 1	Yes		TP	0.2304	2.63322	1	0.1441	negative	negative	Majority Call	1	100.00(36/36) [90.36, 100.00]	100.00(18/18) [82.41, 100.00]
S27	Prostate	Cambridge	Pass	0.6175	0.606694	rep_27	1	RTP	Lot 3	RUN 3	Plate 11	Yes		TP	0.2304	2.63322	1	0.1877	negative	negative	Majority Call	1	100.00(36/36) [90.36, 100.00]	100.00(18/18) [82.41, 100.00]
S27	Prostate	Cambridge	Pass	0.5956	0.606694	rep_6	1	CAM	Lot 3	RUN 1	Plate 5	Yes		TP	0.2304	2.63322	1	0.128	negative	negative	Majority Call	1	100.00(36/36) [90.36, 100.00]	100.00(18/18) [82.41, 100.00]
S27	Prostate	Cambridge	Pass	0.6079	0.606694	rep_14	1	RTP	Lot 2	RUN 4	Plate 10	Yes		TP	0.2304	2.63322	1	0.1004	negative	negative	Majority Call	1	100.00(36/36) [90.36, 100.00]	100.00(18/18) [82.41, 100.00]
S27	Prostate	Cambridge	Pass	0.5962	0.606694	rep_23	1	PNZ	Lot 2	RUN 5	Plate 15	Yes		TP	0.2304	2.63322	1	0.2292	negative	negative	Majority Call	1	100.00(36/36) [90.36, 100.00]	100.00(18/18) [82.41, 100.00]
S27	Prostate	Cambridge	Pass	0.6223	0.606694	rep_30	1	PNZ	Lot 2	RUN 5	Plate 15	Yes		TP	0.2304	2.63322	1	0.1264	negative	negative	Majority Call	1	100.00(36/36) [90.36, 100.00]	100.00(18/18) [82.41, 100.00]
S27	Prostate	Cambridge	Pass	0.6038	0.606694	rep_24	1	PNZ	Lot 1	RUN 6	Plate 14	Yes		TP	0.2304	2.63322	1	0.1383	negative	negative	Majority Call	1	100.00(36/36) [90.36, 100.00]	100.00(18/18) [82.41, 100.00]
S27	Prostate	Cambridge	Pass	0.6159	0.606694	rep_21	1	RTP	Lot 3	RUN 4	Plate 12	Yes		TP	0.2304	2.63322	1	0.1352	negative	negative	Majority Call	1	100.00(36/36) [90.36, 100.00]	100.00(18/18) [82.41, 100.00]
S27	Prostate	Cambridge	Pass	0.6158	0.606694	rep_25	1	RTP	Lot 2	RUN 3	Plate 9	Yes		TP	0.2304	2.63322	1	0.1716	negative	negative	Majority Call	1	100.00(36/36) [90.36, 100.00]	100.00(18/18) [82.41, 100.00]
S27	Prostate	Cambridge	Pass	0.6084	0.606694	rep_34	1	PNZ	Lot 3	RUN 6	Plate 18	Yes		TP	0.2304	2.63322	1	0.0815	negative	negative	Majority Call	1	100.00(36/36) [90.36, 100.00]	100.00(18/18) [82.41, 100.00]
S27	Prostate	Cambridge	Pass	0.6113	0.606694	rep_10	1	CAM	Lot 2	RUN 1	Plate 3	Yes		TP	0.2304	2.63322	1	0.0981	negative	negative	Majority Call	1	100.00(36/36) [90.36, 100.00]	100.00(18/18) [82.41, 100.00]
S27	Prostate	Cambridge	Pass	0.6002	0.606694	rep_35	1	PNZ	Lot 2	RUN 6	Plate 16	Yes		TP	0.2304	2.63322	1	0.0894	negative	negative	Majority Call	1	100.00(36/36) [90.36, 100.00]	100.00(18/18) [82.41, 100.00]
S27	Prostate	Cambridge	Pass	0.6	0.606694	rep_32	1	PNZ	Lot 3	RUN 5	Plate 17	Yes		TP	0.2304	2.63322	1	0.1394	negative	negative	Majority Call	1	100.00(36/36) [90.36, 100.00]	100.00(18/18) [82.41, 100.00]
S27	Prostate	Cambridge	Pass	0.6054	0.606694	rep_16	1	RTP	Lot 3	RUN 3	Plate 11	Yes		TP	0.2304	2.63322	1	0.1197	negative	negative	Majority Call	1	100.00(36/36) [90.36, 100.00]	100.00(18/18) [82.41, 100.00]
S27	Prostate	Cambridge	Pass	0.6028	0.606694	rep_19	1	CAM	Lot 3	RUN 2	Plate 6	Yes		TP	0.2304	2.63322	1	0.1973	negative	negative	Majority Call	1	100.00(36/36) [90.36, 100.00]	100.00(18/18) [82.41, 100.00]
S27	Prostate	Cambridge	Pass	0.6005	0.606694	rep_29	1	PNZ	Lot 1	RUN 5	Plate 13	Yes		TP	0.2304	2.63322	1	0.0987	negative	negative	Majority Call	1	100.00(36/36) [90.36, 100.00]	100.00(18/18) [82.41, 100.00]
S27	Prostate	Cambridge	Pass	0.6065	0.606694	rep_3	1	CAM	Lot 1	RUN 1	Plate 1	Yes		TP	0.2304	2.63322	1	0.1981	negative	negative	Majority Call	1	100.00(36/36) [90.36, 100.00]	100.00(18/18) [82.41, 100.00]
S27	Prostate	Cambridge	Pass	0.5999	0.606694	rep_28	1	PNZ	Lot 1	RUN 5	Plate 13	Yes		TP	0.2304	2.63322	1	0.1694	negative	negative	Majority Call	1	100.00(36/36) [90.36, 100.00]	100.00(18/18) [82.41, 100.00]
S27	Prostate	Cambridge	Pass	0.6119	0.606694	rep_26	1	PNZ	Lot 2	RUN 6	Plate 16	Yes		TP	0.2304	2.63322	1	0.1663	negative	negative	Majority Call	1	100.00(36/36) [90.36, 100.00]	100.00(18/18) [82.41, 100.00]
S27	Prostate	Cambridge	Pass	0.6055	0.606694	rep_36	1	PNZ	Lot 3	RUN 6	Plate 18	Yes		TP	0.2304	2.63322	1	0.1474	negative	negative	Majority Call	1	100.00(36/36) [90.36, 100.00]	100.00(18/18) [82.41, 100.00]
S27	Prostate	Cambridge	Pass	0.6181	0.606694	rep_33	1	PNZ	Lot 3	RUN 5	Plate 17	Yes		TP	0.2304	2.63322	1	0.1277	negative	negative	Majority Call	1	100.00(36/36) [90.36, 100.00]	100.00(18/18) [82.41, 100.00]
S28	Prostate	RTP	Pass	0.6035	0.610092	rep_9	1	RTP	Lot 1	RUN 3	Plate 7	Yes		TP	0.2304	2.64797	1	0.8518	positive	positive	Majority Call	1	97.22(35/36) [85.83, 99.51]	94.44(17/18) [74.24, 99.01]
S28	Prostate	RTP	Pass	0.6022	0.610092	rep_22	1	PNZ	Lot 2	RUN 5	Plate 15	Yes		TP	0.2304	2.64797	1	0.7947	positive	positive	Majority Call	1	97.22(35/36) [85.83, 99.51]	94.44(17/18) [74.24, 99.01]
S28	Prostate	RTP	Pass	0.6117	0.610092	rep_11	1	CAM	Lot 1	RUN 2	Plate 2	Yes		TP	0.2304	2.64797	1	0.8115	positive	positive	Majority Call	1	97.22(35/36) [85.83, 99.51]	94.44(17/18) [74.24, 99.01]
S28	Prostate	RTP	Pass	0.6097	0.610092	rep_14	1	CAM	Lot 2	RUN 1	Plate 3	Yes		TP	0.2304	2.64797	1	0.8713	positive	positive	Majority Call	1	97.22(35/36) [85.83, 99.51]	94.44(17/18) [74.24, 99.01]
S28	Prostate	RTP	Pass	0.6022	0.610092	rep_7	1	PNZ	Lot 1	RUN 5	Plate 13	Yes		TP	0.2304	2.64797	1	0.8483	positive	positive	Majority Call	1	97.22(35/36) [85.83, 99.51]	94.44(17/18) [74.24, 99.01]
S28	Prostate	RTP	Pass	0.617	0.610092	rep_35	1	RTP	Lot 1	RUN 4	Plate 8	Yes		TP	0.2304	2.64797	1	0.8368	positive	positive	Majority Call	1	97.22(35/36) [85.83, 99.51]	94.44(17/18) [74.24, 99.01]
S28	Prostate	RTP	Pass	0.6092	0.610092	rep_1	1	PNZ	Lot 2	RUN 5	Plate 15	Yes		TP	0.2304	2.64797	1	0.7915	positive	positive	Majority Call	1	97.22(35/36) [85.83, 99.51]	94.44(17/18) [74.24, 99.01]
S28	Prostate	RTP	Pass	0.6198	0.610092	rep_17	1	CAM	Lot 3	RUN 2	Plate 6	Yes		TP	0.2304	2.64797	1	0.841	positive	positive	Majority Call	1	97.22(35/36) [85.83, 99.51]	94.44(17/18) [74.24, 99.01]
S28	Prostate	RTP	Pass	0.6169	0.610092	rep_8	1	PNZ	Lot 3	RUN 5	Plate 17	Yes		TP	0.2304	2.64797	1	0.83	positive	positive	Majority Call	1	97.22(35/36) [85.83, 99.51]	94.44(17/18) [74.24, 99.01]
S28	Prostate	RTP	Pass	0.61	0.610092	rep_25	1	PNZ	Lot 3	RUN 5	Plate 17	Yes		TP	0.2304	2.64797	1	0.7688	positive	positive	Majority Call	1	97.22(35/36) [85.83, 99.51]	94.44(17/18) [74.24, 99.01]
S28	Prostate	RTP	Pass	0.6067	0.610092	rep_21	1	CAM	Lot 2	RUN 1	Plate 3	Yes		TP	0.2304	2.64797	1	0.7542	positive	positive	Majority Call	1	97.22(35/36) [85.83, 99.51]	94.44(17/18) [74.24, 99.01]
S28	Prostate	RTP	Pass	0.6143	0.610092	rep_12	1	PNZ	Lot 1	RUN 6	Plate 14	Yes		TP	0.2304	2.64797	1	0.8745	positive	positive	Majority Call	1	97.22(35/36) [85.83, 99.51]	94.44(17/18) [74.24, 99.01]
S28	Prostate	RTP	Pass	0.6196	0.610092	rep_10	1	CAM	Lot 1	RUN 2	Plate 2	Yes		TP	0.2304	2.64797	1	0.7711	positive	positive	Majority Call	1	97.22(35/36) [85.83, 99.51]	94.44(17/18) [74.24, 99.01]
S28	Prostate	RTP	Pass	0.6072	0.610092	rep_27	1	PNZ	Lot 1	RUN 6	Plate 14	Yes		TP	0.2304	2.64797	1	0.8593	positive	positive	Majority Call	1	97.22(35/36) [85.83, 99.51]	94.44(17/18) [74.24, 99.01]
S28	Prostate	RTP	Pass	0.6131	0.610092	rep_2	1	RTP	Lot 2	RUN 4	Plate 10	Yes		TP	0.2304	2.64797	1	0.8697	positive	positive	Majority Call	1	97.22(35/36) [85.83, 99.51]	94.44(17/18) [74.24, 99.01]
S28	Prostate	RTP	Pass	0.6158	0.610092	rep_16	1	PNZ	Lot 2	RUN 6	Plate 16	Yes		TP	0.2304	2.64797	1	0.8537	positive	positive	Majority Call	1	97.22(35/36) [85.83, 99.51]	94.44(17/18) [74.24, 99.01]
S28	Prostate	RTP	Pass	0.6114	0.610092	rep_5	1	CAM	Lot 1	RUN 1	Plate 1	Yes		TP	0.2304	2.64797	1	0.8794	positive	positive	Majority Call	1	97.22(35/36) [85.83, 99.51]	94.44(17/18) [74.24, 99.01]
S28	Prostate	RTP	Pass	0.6038	0.610092	rep_29	1	CAM	Lot 2	RUN 2	Plate 4	Yes		TP	0.2304	2.64797	1	0.8661	positive	positive	Majority Call	1	97.22(35/36) [85.83, 99.51]	94.44(17/18) [74.24, 99.01]
S28	Prostate	RTP	Pass	0.6145	0.610092	rep_18	1	PNZ	Lot 3	RUN 6	Plate 18	Yes		TP	0.2304	2.64797	1	0.8505	positive	positive	Majority Call	1	97.22(35/36) [85.83, 99.51]	94.44(17/18) [74.24, 99.01]
S28	Prostate	RTP	Pass	0.6085	0.610092	rep_19	1	RTP	Lot 2	RUN 3	Plate 9	Yes		TP	0.2304	2.64797	1	0.8071	positive	positive	Majority Call	1	97.22(35/36) [85.83, 99.51]	94.44(17/18) [74.24, 99.01]
S28	Prostate	RTP	Pass	0.6063	0.610092	rep_20	1	RTP	Lot 1	RUN 4	Plate 8	Yes		TP	0.2304	2.64797	1	0.8343	positive	positive	Majority Call	1	97.22(35/36) [85.83, 99.51]	94.44(17/18) [74.24, 99.01]
S28	Prostate	RTP	Pass	0.6115	0.610092	rep_4	1	RTP	Lot 3	RUN 3	Plate 11	Yes		TP	0.2304	2.64797	1	0.8304	positive	positive	Majority Call	1	97.22(35/36) [85.83, 99.51]	94.44(17/18) [74.24, 99.01]
S28	Prostate	RTP	Pass	0.6146	0.610092	rep_3	1	RTP	Lot 3	RUN 4	Plate 12	Yes		TP	0.2304	2.64797	1	0.6806	negative	positive	Majority Call	0	97.22(35/36) [85.83, 99.51]	94.44(17/18) [74.24, 99.01]
S28	Prostate	RTP	Pass	0.5997	0.610092	rep_34	1	PNZ	Lot 1	RUN 5	Plate 13	Yes		TP	0.2304	2.64797	1	0.8101	positive	positive	Majority Call	1	97.22(35/36) [85.83, 99.51]	94.44(17/18) [74.24, 99.01]
S28	Prostate	RTP	Pass	0.6061	0.610092	rep_36	1	RTP	Lot 3	RUN 3	Plate 11	Yes		TP	0.2304	2.64797	1	0.8872	positive	positive	Majority Call	1	97.22(35/36) [85.83, 99.51]	94.44(17/18) [74.24, 99.01]
S28	Prostate	RTP	Pass	0.6084	0.610092	rep_31	1	PNZ	Lot 3	RUN 6	Plate 18	Yes		TP	0.2304	2.64797	1	0.8467	positive	positive	Majority Call	1	97.22(35/36) [85.83, 99.51]	94.44(17/18) [74.24, 99.01]
S28	Prostate	RTP	Pass	0.6133	0.610092	rep_24	1	RTP	Lot 2	RUN 4	Plate 10	Yes		TP	0.2304	2.64797	1	0.7862	positive	positive	Majority Call	1	97.22(35/36) [85.83, 99.51]	94.44(17/18) [74.24, 99.01]
S28	Prostate	RTP	Pass	0.6092	0.610092	rep_33	1	RTP	Lot 1	RUN 3	Plate 7	Yes		TP	0.2304	2.64797	1	0.8368	positive	positive	Majority Call	1	97.22(35/36) [85.83, 99.51]	94.44(17/18) [74.24, 99.01]
S28	Prostate	RTP	Pass	0.6164	0.610092	rep_23	1	CAM	Lot 3	RUN 1	Plate 5	Yes		TP	0.2304	2.64797	1	0.8212	positive	positive	Majority Call	1	97.22(35/36) [85.83, 99.51]	94.44(17/18) [74.24, 99.01]
S28	Prostate	RTP	Pass	0.6105	0.610092	rep_32	1	RTP	Lot 3	RUN 4	Plate 12	Yes		TP	0.2304	2.64797	1	0.8755	positive	positive	Majority Call	1	97.22(35/36) [85.83, 99.51]	94.44(17/18) [74.24, 99.01]
S28	Prostate	RTP	Pass	0.6044	0.610092	rep_13	1	RTP	Lot 2	RUN 3	Plate 9	Yes		TP	0.2304	2.64797	1	0.8141	positive	positive	Majority Call	1	97.22(35/36) [85.83, 99.51]	94.44(17/18) [74.24, 99.01]
S28	Prostate	RTP	Pass	0.6106	0.610092	rep_30	1	CAM	Lot 3	RUN 1	Plate 5	Yes		TP	0.2304	2.64797	1	0.8077	positive	positive	Majority Call	1	97.22(35/36) [85.83, 99.51]	94.44(17/18) [74.24, 99.01]
S28	Prostate	RTP	Pass	0.6102	0.610092	rep_28	1	CAM	Lot 2	RUN 2	Plate 4	Yes		TP	0.2304	2.64797	1	0.8825	positive	positive	Majority Call	1	97.22(35/36) [85.83, 99.51]	94.44(17/18) [74.24, 99.01]
S28	Prostate	RTP	Pass	0.6078	0.610092	rep_26	1	CAM	Lot 3	RUN 2	Plate 6	Yes		TP	0.2304	2.64797	1	0.8715	positive	positive	Majority Call	1	97.22(35/36) [85.83, 99.51]	94.44(17/18) [74.24, 99.01]
S28	Prostate	RTP	Pass	0.6121	0.610092	rep_6	1	CAM	Lot 1	RUN 1	Plate 1	Yes		TP	0.2304	2.64797	1	0.8763	positive	positive	Majority Call	1	97.22(35/36) [85.83, 99.51]	94.44(17/18) [74.24, 99.01]
S28	Prostate	RTP	Pass	0.6051	0.610092	rep_15	1	PNZ	Lot 2	RUN 6	Plate 16	Yes		TP	0.2304	2.64797	1	0.7959	positive	positive	Majority Call	1	97.22(35/36) [85.83, 99.51]	94.44(17/18) [74.24, 99.01]
S29	Prostate	Cambridge	Pass	0.7535	0.759964	rep_6	1	CAM	Lot 1	RUN 2	Plate 2	Yes		TP	0.2304	3.29845	1	0.9132	positive	positive	Majority Call	1	100.00(36/36) [90.36, 100.00]	100.00(18/18) [82.41, 100.00]
S29	Prostate	Cambridge	Pass	0.7647	0.759964	rep_9	1	CAM	Lot 3	RUN 2	Plate 6	Yes		TP	0.2304	3.29845	1	0.9701	positive	positive	Majority Call	1	100.00(36/36) [90.36, 100.00]	100.00(18/18) [82.41, 100.00]
S29	Prostate	Cambridge	Pass	0.756	0.759964	rep_3	1	CAM	Lot 2	RUN 1	Plate 3	Yes		TP	0.2304	3.29845	1	0.9707	positive	positive	Majority Call	1	100.00(36/36) [90.36, 100.00]	100.00(18/18) [82.41, 100.00]
S29	Prostate	Cambridge	Pass	0.7637	0.759964	rep_15	1	RTP	Lot 1	RUN 3	Plate 7	Yes		TP	0.2304	3.29845	1	0.8256	positive	positive	Majority Call	1	100.00(36/36) [90.36, 100.00]	100.00(18/18) [82.41, 100.00]
S29	Prostate	Cambridge	Pass	0.7551	0.759964	rep_21	1	PNZ	Lot 3	RUN 6	Plate 18	Yes		TP	0.2304	3.29845	1	0.9701	positive	positive	Majority Call	1	100.00(36/36) [90.36, 100.00]	100.00(18/18) [82.41, 100.00]
S29	Prostate	Cambridge	Pass	0.7534	0.759964	rep_1	1	CAM	Lot 1	RUN 1	Plate 1	Yes		TP	0.2304	3.29845	1	0.9707	positive	positive	Majority Call	1	100.00(36/36) [90.36, 100.00]	100.00(18/18) [82.41, 100.00]
S29	Prostate	Cambridge	Pass	0.7575	0.759964	rep_20	1	RTP	Lot 2	RUN 3	Plate 9	Yes		TP	0.2304	3.29845	1	0.931	positive	positive	Majority Call	1	100.00(36/36) [90.36, 100.00]	100.00(18/18) [82.41, 100.00]
S29	Prostate	Cambridge	Pass	0.762	0.759964	rep_7	1	CAM	Lot 2	RUN 1	Plate 3	Yes		TP	0.2304	3.29845	1	0.9238	positive	positive	Majority Call	1	100.00(36/36) [90.36, 100.00]	100.00(18/18) [82.41, 100.00]
S29	Prostate	Cambridge	Pass	0.7518	0.759964	rep_18	1	RTP	Lot 1	RUN 3	Plate 7	Yes		TP	0.2304	3.29845	1	0.9729	positive	positive	Majority Call	1	100.00(36/36) [90.36, 100.00]	100.00(18/18) [82.41, 100.00]
S29	Prostate	Cambridge	Pass	0.7724	0.759964	rep_24	1	RTP	Lot 2	RUN 4	Plate 10	Yes		TP	0.2304	3.29845	1	0.9677	positive	positive	Majority Call	1	100.00(36/36) [90.36, 100.00]	100.00(18/18) [82.41, 100.00]
S29	Prostate	Cambridge	Pass	0.7644	0.759964	rep_8	1	CAM	Lot 3	RUN 2	Plate 6	Yes		TP	0.2304	3.29845	1	0.9729	positive	positive	Majority Call	1	100.00(36/36) [90.36, 100.00]	100.00(18/18) [82.41, 100.00]
S29	Prostate	Cambridge	Pass	0.7646	0.759964	rep_5	1	CAM	Lot 1	RUN 2	Plate 2	Yes		TP	0.2304	3.29845	1	0.9045	positive	positive	Majority Call	1	100.00(36/36) [90.36, 100.00]	100.00(18/18) [82.41, 100.00]
S29	Prostate	Cambridge	Pass	0.7553	0.759964	rep_26	1	PNZ	Lot 1	RUN 6	Plate 14	Yes		TP	0.2304	3.29845	1	0.9701	positive	positive	Majority Call	1	100.00(36/36) [90.36, 100.00]	100.00(18/18) [82.41, 100.00]
S29	Prostate	Cambridge	Pass	0.7569	0.759964	rep_27	1	RTP	Lot 2	RUN 3	Plate 9	Yes		TP	0.2304	3.29845	1	0.9703	positive	positive	Majority Call	1	100.00(36/36) [90.36, 100.00]	100.00(18/18) [82.41, 100.00]
S29	Prostate	Cambridge	Pass	0.7636	0.759964	rep_22	1	PNZ	Lot 1	RUN 5	Plate 13	Yes		TP	0.2304	3.29845	1	0.9707	positive	positive	Majority Call	1	100.00(36/36) [90.36, 100.00]	100.00(18/18) [82.41, 100.00]
S29	Prostate	Cambridge	Pass	0.7676	0.759964	rep_10	1	CAM	Lot 2	RUN 2	Plate 4	Yes		TP	0.2304	3.29845	1	0.8425	positive	positive	Majority Call	1	100.00(36/36) [90.36, 100.00]	100.00(18/18) [82.41, 100.00]
S29	Prostate	Cambridge	Pass	0.7651	0.759964	rep_28	1	PNZ	Lot 1	RUN 5	Plate 13	Yes		TP	0.2304	3.29845	1	0.9701	positive	positive	Majority Call	1	100.00(36/36) [90.36, 100.00]	100.00(18/18) [82.41, 100.00]
S29	Prostate	Cambridge	Pass	0.7649	0.759964	rep_29	1	RTP	Lot 3	RUN 4	Plate 12	Yes		TP	0.2304	3.29845	1	0.9178	positive	positive	Majority Call	1	100.00(36/36) [90.36, 100.00]	100.00(18/18) [82.41, 100.00]
S29	Prostate	Cambridge	Pass	0.7585	0.759964	rep_13	1	PNZ	Lot 2	RUN 6	Plate 16	Yes		TP	0.2304	3.29845	1	0.9069	positive	positive	Majority Call	1	100.00(36/36) [90.36, 100.00]	100.00(18/18) [82.41, 100.00]
S29	Prostate	Cambridge	Pass	0.7573	0.759964	rep_30	1	RTP	Lot 3	RUN 4	Plate 12	Yes		TP	0.2304	3.29845	1	0.924	positive	positive	Majority Call	1	100.00(36/36) [90.36, 100.00]	100.00(18/18) [82.41, 100.00]
S29	Prostate	Cambridge	Pass	0.7618	0.759964	rep_23	1	RTP	Lot 3	RUN 3	Plate 11	Yes		TP	0.2304	3.29845	1	0.9677	positive	positive	Majority Call	1	100.00(36/36) [90.36, 100.00]	100.00(18/18) [82.41, 100.00]
S29	Prostate	Cambridge	Pass	0.7601	0.759964	rep_12	1	CAM	Lot 3	RUN 1	Plate 5	Yes		TP	0.2304	3.29845	1	0.9137	positive	positive	Majority Call	1	100.00(36/36) [90.36, 100.00]	100.00(18/18) [82.41, 100.00]
S29	Prostate	Cambridge	Pass	0.7608	0.759964	rep_31	1	PNZ	Lot 2	RUN 6	Plate 16	Yes		TP	0.2304	3.29845	1	0.9701	positive	positive	Majority Call	1	100.00(36/36) [90.36, 100.00]	100.00(18/18) [82.41, 100.00]
S29	Prostate	Cambridge	Pass	0.7419	0.759964	rep_25	1	RTP	Lot 2	RUN 4	Plate 10	Yes		TP	0.2304	3.29845	1	0.8256	positive	positive	Majority Call	1	100.00(36/36) [90.36, 100.00]	100.00(18/18) [82.41, 100.00]
S29	Prostate	Cambridge	Pass	0.7634	0.759964	rep_4	1	CAM	Lot 3	RUN 1	Plate 5	Yes		TP	0.2304	3.29845	1	0.9707	positive	positive	Majority Call	1	100.00(36/36) [90.36, 100.00]	100.00(18/18) [82.41, 100.00]
S29	Prostate	Cambridge	Pass	0.7604	0.759964	rep_32	1	PNZ	Lot 2	RUN 5	Plate 15	Yes		TP	0.2304	3.29845	1	0.8636	positive	positive	Majority Call	1	100.00(36/36) [90.36, 100.00]	100.00(18/18) [82.41, 100.00]
S29	Prostate	Cambridge	Pass	0.7732	0.759964	rep_16	1	CAM	Lot 2	RUN 2	Plate 4	Yes		TP	0.2304	3.29845	1	0.9677	positive	positive	Majority Call	1	100.00(36/36) [90.36, 100.00]	100.00(18/18) [82.41, 100.00]
S29	Prostate	Cambridge	Pass	0.7599	0.759964	rep_14	1	RTP	Lot 1	RUN 4	Plate 8	Yes		TP	0.2304	3.29845	1	0.9707	positive	positive	Majority Call	1	100.00(36/36) [90.36, 100.00]	100.00(18/18) [82.41, 100.00]
S29	Prostate	Cambridge	Pass	0.7619	0.759964	rep_11	1	RTP	Lot 1	RUN 4	Plate 8	Yes		TP	0.2304	3.29845	1	0.9292	positive	positive	Majority Call	1	100.00(36/36) [90.36, 100.00]	100.00(18/18) [82.41, 100.00]
S29	Prostate	Cambridge	Pass	0.7587	0.759964	rep_17	1	PNZ	Lot 3	RUN 5	Plate 17	Yes		TP	0.2304	3.29845	1	0.9707	positive	positive	Majority Call	1	100.00(36/36) [90.36, 100.00]	100.00(18/18) [82.41, 100.00]
S29	Prostate	Cambridge	Pass	0.7526	0.759964	rep_33	1	PNZ	Lot 3	RUN 5	Plate 17	Yes		TP	0.2304	3.29845	1	0.9238	positive	positive	Majority Call	1	100.00(36/36) [90.36, 100.00]	100.00(18/18) [82.41, 100.00]
S29	Prostate	Cambridge	Pass	0.7607	0.759964	rep_34	1	PNZ	Lot 2	RUN 5	Plate 15	Yes		TP	0.2304	3.29845	1	0.922	positive	positive	Majority Call	1	100.00(36/36) [90.36, 100.00]	100.00(18/18) [82.41, 100.00]
S29	Prostate	Cambridge	Pass	0.7557	0.759964	rep_35	1	PNZ	Lot 1	RUN 6	Plate 14	Yes		TP	0.2304	3.29845	1	0.9139	positive	positive	Majority Call	1	100.00(36/36) [90.36, 100.00]	100.00(18/18) [82.41, 100.00]
S29	Prostate	Cambridge	Pass	0.7552	0.759964	rep_19	1	RTP	Lot 3	RUN 3	Plate 11	Yes		TP	0.2304	3.29845	1	0.9238	positive	positive	Majority Call	1	100.00(36/36) [90.36, 100.00]	100.00(18/18) [82.41, 100.00]
S29	Prostate	Cambridge	Pass	0.7596	0.759964	rep_2	1	CAM	Lot 1	RUN 1	Plate 1	Yes		TP	0.2304	3.29845	1	0.9319	positive	positive	Majority Call	1	100.00(36/36) [90.36, 100.00]	100.00(18/18) [82.41, 100.00]
S29	Prostate	Cambridge	Pass	0.7645	0.759964	rep_36	1	PNZ	Lot 3	RUN 6	Plate 18	Yes		TP	0.2304	3.29845	1	0.9701	positive	positive	Majority Call	1	100.00(36/36) [90.36, 100.00]	100.00(18/18) [82.41, 100.00]
S30	Melanoma	RTP	Qualified	0.2335	0.230456	rep_1	1	PNZ	1	RUN 3	Plate 15	Yes		TP	0.2304	1.00024	1	0.0226	negative	negative	Majority Call	1	100.00(34/34) [89.85, 100.00]	100.00(16/16) [80.64, 100.00]
S30	Melanoma	RTP	Qualified	0.2234	0.230456	rep_2	1	RTP	1	RUN 3	Plate 9	Yes		TP	0.2304	1.00024	1	0.1123	negative	negative	Majority Call	1	100.00(34/34) [89.85, 100.00]	100.00(16/16) [80.64, 100.00]
S30	Melanoma	RTP	Qualified	0.2221	0.230456	rep_3	1	PNZ	1	RUN 2	Plate 14	Yes		TP	0.2304	1.00024	1	0.0392	negative	negative	Majority Call	1	100.00(34/34) [89.85, 100.00]	100.00(16/16) [80.64, 100.00]
S30	Melanoma	RTP	Qualified	0.2311	0.230456	rep_4	1	RTP	2	RUN 1	Plate 10	Yes		TP	0.2304	1.00024	1	0.0593	negative	negative	Majority Call	1	100.00(34/34) [89.85, 100.00]	100.00(16/16) [80.64, 100.00]
S30	Melanoma	RTP	Qualified	0.2281	0.230456	rep_5	1	PNZ	2	RUN 2	Plate 17	Yes		TP	0.2304	1.00024	1	0.0277	negative	negative	Majority Call	1	100.00(34/34) [89.85, 100.00]	100.00(16/16) [80.64, 100.00]
S30	Melanoma	RTP	Qualified	0.2366	0.230456	rep_6	1	RTP	2	RUN 1	Plate 10	Yes		TP	0.2304	1.00024	1	0.0754	negative	negative	Majority Call	1	100.00(34/34) [89.85, 100.00]	100.00(16/16) [80.64, 100.00]
S30	Melanoma	RTP	Qualified	0.2305	0.230456	rep_7	1	PNZ	1	RUN 1	Plate 13	Yes		TP	0.2304	1.00024	1	0.0415	negative	negative	Majority Call	1	100.00(34/34) [89.85, 100.00]	100.00(16/16) [80.64, 100.00]
S30	Melanoma	RTP	Qualified	0.2264	0.230456	rep_8	1	PNZ	1	RUN 3	Plate 15	Yes		TP	0.2304	1.00024	1	0.0314	negative	negative	Majority Call	1	100.00(34/34) [89.85, 100.00]	100.00(16/16) [80.64, 100.00]
S30	Melanoma	RTP	Qualified	0.2309	0.230456	rep_9	1	PNZ	1	RUN 2	Plate 14	Yes		TP	0.2304	1.00024	1	0.0345	negative	negative	Majority Call	1	100.00(34/34) [89.85, 100.00]	100.00(16/16) [80.64, 100.00]
S30	Melanoma	RTP	Qualified	0.2406	0.230456	rep_10	1	CAM	2	RUN 2	Plate 5	Yes		TP	0.2304	1.00024	1	0.0203	negative	negative	Majority Call	1	100.00(34/34) [89.85, 100.00]	100.00(16/16) [80.64, 100.00]
S30	Melanoma	RTP	Qualified	0.2358	0.230456	rep_11	1	CAM	1	RUN 1	Plate 1	Yes		TP	0.2304	1.00024	1	0.0319	negative	negative	Majority Call	1	100.00(34/34) [89.85, 100.00]	100.00(16/16) [80.64, 100.00]
S30	Melanoma	RTP	Qualified	0.2249	0.230456	rep_12	1	RTP	2	RUN 3	Plate 12	Yes		TP	0.2304	1.00024	1	0.0505	negative	negative	Majority Call	1	100.00(34/34) [89.85, 100.00]	100.00(16/16) [80.64, 100.00]
S30	Melanoma	RTP	Qualified	0.2202	0.230456	rep_13	1	RTP	1	RUN 1	Plate 7	Yes		TP	0.2304	1.00024	1	0.0505	negative	negative	Majority Call	1	100.00(34/34) [89.85, 100.00]	100.00(16/16) [80.64, 100.00]
S30	Melanoma	RTP	Qualified	0.2292	0.230456	rep_14	1	RTP	1	RUN 1	Plate 7	Yes		TP	0.2304	1.00024	1	0.0265	negative	negative	Majority Call	1	100.00(34/34) [89.85, 100.00]	100.00(16/16) [80.64, 100.00]
S30	Melanoma	RTP	Failed LC		0.230456	rep_15	0	CAM	1	RUN 2	Plate 2	No	sample replicate fail QC	TP	0.2304	1.00024	1			negative	Majority Call		100.00(34/34) [89.85, 100.00]	100.00(16/16) [80.64, 100.00]
S30	Melanoma	RTP	Failed HC		0.230456	rep_16	0	PNZ	2	RUN 1	Plate 16	No	sample replicate fail QC	TP	0.2304	1.00024	1			negative	Majority Call		100.00(34/34) [89.85, 100.00]	100.00(16/16) [80.64, 100.00]
S30	Melanoma	RTP	Qualified	0.2163	0.230456	rep_17	1	PNZ	1	RUN 1	Plate 13	Yes		TP	0.2304	1.00024	1	0.019	negative	negative	Majority Call	1	100.00(34/34) [89.85, 100.00]	100.00(16/16) [80.64, 100.00]
S30	Melanoma	RTP	Qualified	0.2361	0.230456	rep_18	1	CAM	1	RUN 2	Plate 2	Yes		TP	0.2304	1.00024	1	0.0241	negative	negative	Majority Call	1	100.00(34/34) [89.85, 100.00]	100.00(16/16) [80.64, 100.00]
S30	Melanoma	RTP	Qualified	0.2371	0.230456	rep_19	1	CAM	1	RUN 1	Plate 1	Yes		TP	0.2304	1.00024	1	0.0198	negative	negative	Majority Call	1	100.00(34/34) [89.85, 100.00]	100.00(16/16) [80.64, 100.00]
S30	Melanoma	RTP	Qualified	0.2379	0.230456	rep_20	1	RTP	1	RUN 3	Plate 9	Yes		TP	0.2304	1.00024	1	0.0189	negative	negative	Majority Call	1	100.00(34/34) [89.85, 100.00]	100.00(16/16) [80.64, 100.00]
S30	Melanoma	RTP	Qualified	0.2312	0.230456	rep_21	1	RTP	2	RUN 3	Plate 12	Yes		TP	0.2304	1.00024	1	0.0952	negative	negative	Majority Call	1	100.00(34/34) [89.85, 100.00]	100.00(16/16) [80.64, 100.00]
S30	Melanoma	RTP	Qualified	0.2341	0.230456	rep_22	1	CAM	2	RUN 3	Plate 6	Yes		TP	0.2304	1.00024	1	0.0312	negative	negative	Majority Call	1	100.00(34/34) [89.85, 100.00]	100.00(16/16) [80.64, 100.00]
S30	Melanoma	RTP	Qualified	0.2304	0.230456	rep_23	1	CAM	1	RUN 3	Plate 3	Yes		TP	0.2304	1.00024	1	0.0301	negative	negative	Majority Call	1	100.00(34/34) [89.85, 100.00]	100.00(16/16) [80.64, 100.00]
S30	Melanoma	RTP	Qualified	0.2218	0.230456	rep_24	1	CAM	2	RUN 3	Plate 6	Yes		TP	0.2304	1.00024	1	0.0338	negative	negative	Majority Call	1	100.00(34/34) [89.85, 100.00]	100.00(16/16) [80.64, 100.00]
S30	Melanoma	RTP	Qualified	0.232	0.230456	rep_25	1	PNZ	2	RUN 3	Plate 18	Yes		TP	0.2304	1.00024	1	0.0302	negative	negative	Majority Call	1	100.00(34/34) [89.85, 100.00]	100.00(16/16) [80.64, 100.00]
S30	Melanoma	RTP	Qualified	0.2286	0.230456	rep_26	1	CAM	2	RUN 1	Plate 4	Yes		TP	0.2304	1.00024	1	0.0305	negative	negative	Majority Call	1	100.00(34/34) [89.85, 100.00]	100.00(16/16) [80.64, 100.00]
S30	Melanoma	RTP	Qualified	0.2363	0.230456	rep_27	1	CAM	2	RUN 1	Plate 4	Yes		TP	0.2304	1.00024	1	0.0241	negative	negative	Majority Call	1	100.00(34/34) [89.85, 100.00]	100.00(16/16) [80.64, 100.00]
S30	Melanoma	RTP	Qualified	0.2342	0.230456	rep_28	1	CAM	1	RUN 3	Plate 3	Yes		TP	0.2304	1.00024	1	0.0285	negative	negative	Majority Call	1	100.00(34/34) [89.85, 100.00]	100.00(16/16) [80.64, 100.00]
S30	Melanoma	RTP	Qualified	0.2222	0.230456	rep_29	1	RTP	2	RUN 2	Plate 11	Yes		TP	0.2304	1.00024	1	0.0485	negative	negative	Majority Call	1	100.00(34/34) [89.85, 100.00]	100.00(16/16) [80.64, 100.00]
S30	Melanoma	RTP	Qualified	0.2319	0.230456	rep_30	1	CAM	2	RUN 2	Plate 5	Yes		TP	0.2304	1.00024	1	0.0269	negative	negative	Majority Call	1	100.00(34/34) [89.85, 100.00]	100.00(16/16) [80.64, 100.00]
S30	Melanoma	RTP	Qualified	0.2363	0.230456	rep_31	1	RTP	1	RUN 2	Plate 8	Yes		TP	0.2304	1.00024	1	0.0375	negative	negative	Majority Call	1	100.00(34/34) [89.85, 100.00]	100.00(16/16) [80.64, 100.00]
S30	Melanoma	RTP	Qualified	0.2331	0.230456	rep_32	1	RTP	2	RUN 2	Plate 11	Yes		TP	0.2304	1.00024	1	0.0269	negative	negative	Majority Call	1	100.00(34/34) [89.85, 100.00]	100.00(16/16) [80.64, 100.00]
S30	Melanoma	RTP	Qualified	0.2392	0.230456	rep_33	1	PNZ	2	RUN 1	Plate 16	Yes		TP	0.2304	1.00024	1	0.0318	negative	negative	Majority Call	1	100.00(34/34) [89.85, 100.00]	100.00(16/16) [80.64, 100.00]
S30	Melanoma	RTP	Qualified	0.2238	0.230456	rep_34	1	PNZ	2	RUN 3	Plate 18	Yes		TP	0.2304	1.00024	1	0.0277	negative	negative	Majority Call	1	100.00(34/34) [89.85, 100.00]	100.00(16/16) [80.64, 100.00]
S30	Melanoma	RTP	Qualified	0.2314	0.230456	rep_35	1	RTP	1	RUN 2	Plate 8	Yes		TP	0.2304	1.00024	1	0.0157	negative	negative	Majority Call	1	100.00(34/34) [89.85, 100.00]	100.00(16/16) [80.64, 100.00]
S30	Melanoma	RTP	Qualified	0.2283	0.230456	rep_36	1	PNZ	2	RUN 2	Plate 17	Yes		TP	0.2304	1.00024	1	0.0277	negative	negative	Majority Call	1	100.00(34/34) [89.85, 100.00]	100.00(16/16) [80.64, 100.00]
S9	Breast	Cambridge	Pass	0.4906	0.487594	rep_1	1	PNZ	1	RUN 3	Plate 15	Yes		TP	0.2304	2.11629	1	0.961	positive	positive	Majority Call	1	100.00(35/35) [90.11, 100.00]	100.00(17/17) [81.57, 100.00]
S9	Breast	Cambridge	Pass	0.4917	0.487594	rep_2	1	CAM	1	RUN 3	Plate 3	Yes		TP	0.2304	2.11629	1	0.9775	positive	positive	Majority Call	1	100.00(35/35) [90.11, 100.00]	100.00(17/17) [81.57, 100.00]
S9	Breast	Cambridge	Pass	0.4882	0.487594	rep_3	1	CAM	1	RUN 2	Plate 2	Yes		TP	0.2304	2.11629	1	0.9657	positive	positive	Majority Call	1	100.00(35/35) [90.11, 100.00]	100.00(17/17) [81.57, 100.00]
S9	Breast	Cambridge	Pass	0.4919	0.487594	rep_29	1	RTP	2	RUN 2	Plate 11	Yes		TP	0.2304	2.11629	1	0.9557	positive	positive	Majority Call	1	100.00(35/35) [90.11, 100.00]	100.00(17/17) [81.57, 100.00]
S9	Breast	Cambridge	Pass	0.4892	0.487594	rep_4	1	CAM	2	RUN 1	Plate 4	Yes		TP	0.2304	2.11629	1	0.9558	positive	positive	Majority Call	1	100.00(35/35) [90.11, 100.00]	100.00(17/17) [81.57, 100.00]
S9	Breast	Cambridge	Pass	0.4924	0.487594	rep_33	1	CAM	2	RUN 3	Plate 6	Yes		TP	0.2304	2.11629	1	0.9585	positive	positive	Majority Call	1	100.00(35/35) [90.11, 100.00]	100.00(17/17) [81.57, 100.00]
S9	Breast	Cambridge	Pass	0.4876	0.487594	rep_34	1	PNZ	2	RUN 3	Plate 18	Yes		TP	0.2304	2.11629	1	0.9478	positive	positive	Majority Call	1	100.00(35/35) [90.11, 100.00]	100.00(17/17) [81.57, 100.00]
S9	Breast	Cambridge	Pass	0.4911	0.487594	rep_18	1	RTP	1	RUN 1	Plate 7	Yes		TP	0.2304	2.11629	1	0.9554	positive	positive	Majority Call	1	100.00(35/35) [90.11, 100.00]	100.00(17/17) [81.57, 100.00]
S9	Breast	Cambridge	Pass	0.4866	0.487594	rep_12	1	CAM	1	RUN 1	Plate 1	Yes		TP	0.2304	2.11629	1	0.9566	positive	positive	Majority Call	1	100.00(35/35) [90.11, 100.00]	100.00(17/17) [81.57, 100.00]
S9	Breast	Cambridge	Pass	0.4975	0.487594	rep_24	1	RTP	1	RUN 2	Plate 8	Yes		TP	0.2304	2.11629	1	0.9463	positive	positive	Majority Call	1	100.00(35/35) [90.11, 100.00]	100.00(17/17) [81.57, 100.00]
S9	Breast	Cambridge	Qualified	0.4459	0.487594	rep_16	1	RTP	1	RUN 1	Plate 7	Yes		TP	0.2304	2.11629	1	0.9739	positive	positive	Majority Call	1	100.00(35/35) [90.11, 100.00]	100.00(17/17) [81.57, 100.00]
S9	Breast	Cambridge	Pass	0.4883	0.487594	rep_5	1	RTP	1	RUN 3	Plate 9	Yes		TP	0.2304	2.11629	1	0.9614	positive	positive	Majority Call	1	100.00(35/35) [90.11, 100.00]	100.00(17/17) [81.57, 100.00]
S9	Breast	Cambridge	Pass	0.4789	0.487594	rep_6	1	PNZ	2	RUN 1	Plate 16	Yes		TP	0.2304	2.11629	1	0.9526	positive	positive	Majority Call	1	100.00(35/35) [90.11, 100.00]	100.00(17/17) [81.57, 100.00]
S9	Breast	Cambridge	Pass	0.4917	0.487594	rep_9	1	PNZ	1	RUN 1	Plate 13	Yes		TP	0.2304	2.11629	1	0.9548	positive	positive	Majority Call	1	100.00(35/35) [90.11, 100.00]	100.00(17/17) [81.57, 100.00]
S9	Breast	Cambridge	Pass	0.4863	0.487594	rep_27	1	CAM	2	RUN 2	Plate 5	Yes		TP	0.2304	2.11629	1	0.9168	positive	positive	Majority Call	1	100.00(35/35) [90.11, 100.00]	100.00(17/17) [81.57, 100.00]
S9	Breast	Cambridge	Pass	0.4881	0.487594	rep_7	1	PNZ	1	RUN 3	Plate 15	Yes		TP	0.2304	2.11629	1	0.9494	positive	positive	Majority Call	1	100.00(35/35) [90.11, 100.00]	100.00(17/17) [81.57, 100.00]
S9	Breast	Cambridge	Pass	0.4904	0.487594	rep_35	1	PNZ	2	RUN 2	Plate 17	Yes		TP	0.2304	2.11629	1	0.9429	positive	positive	Majority Call	1	100.00(35/35) [90.11, 100.00]	100.00(17/17) [81.57, 100.00]
S9	Breast	Cambridge	Failed LC		0.487594	rep_8	0	CAM	1	RUN 2	Plate 2	No	sample replicate fail QC	TP	0.2304	2.11629	1			positive	Majority Call		100.00(35/35) [90.11, 100.00]	100.00(17/17) [81.57, 100.00]
S9	Breast	Cambridge	Pass	0.4855	0.487594	rep_36	1	PNZ	2	RUN 2	Plate 17	Yes		TP	0.2304	2.11629	1	0.9609	positive	positive	Majority Call	1	100.00(35/35) [90.11, 100.00]	100.00(17/17) [81.57, 100.00]
S9	Breast	Cambridge	Pass	0.4829	0.487594	rep_11	1	PNZ	1	RUN 2	Plate 14	Yes		TP	0.2304	2.11629	1	0.974	positive	positive	Majority Call	1	100.00(35/35) [90.11, 100.00]	100.00(17/17) [81.57, 100.00]
S9	Breast	Cambridge	Pass	0.4874	0.487594	rep_25	1	RTP	2	RUN 3	Plate 12	Yes		TP	0.2304	2.11629	1	0.9512	positive	positive	Majority Call	1	100.00(35/35) [90.11, 100.00]	100.00(17/17) [81.57, 100.00]
S9	Breast	Cambridge	Pass	0.4873	0.487594	rep_32	1	RTP	2	RUN 1	Plate 10	Yes		TP	0.2304	2.11629	1	0.969	positive	positive	Majority Call	1	100.00(35/35) [90.11, 100.00]	100.00(17/17) [81.57, 100.00]
S9	Breast	Cambridge	Pass	0.4911	0.487594	rep_19	1	RTP	2	RUN 3	Plate 12	Yes		TP	0.2304	2.11629	1	0.9564	positive	positive	Majority Call	1	100.00(35/35) [90.11, 100.00]	100.00(17/17) [81.57, 100.00]
S9	Breast	Cambridge	Pass	0.4821	0.487594	rep_20	1	PNZ	1	RUN 2	Plate 14	Yes		TP	0.2304	2.11629	1	0.97	positive	positive	Majority Call	1	100.00(35/35) [90.11, 100.00]	100.00(17/17) [81.57, 100.00]
S9	Breast	Cambridge	Pass	0.479	0.487594	rep_14	1	PNZ	2	RUN 3	Plate 18	Yes		TP	0.2304	2.11629	1	0.9436	positive	positive	Majority Call	1	100.00(35/35) [90.11, 100.00]	100.00(17/17) [81.57, 100.00]
S9	Breast	Cambridge	Pass	0.4912	0.487594	rep_10	1	CAM	1	RUN 3	Plate 3	Yes		TP	0.2304	2.11629	1	0.9455	positive	positive	Majority Call	1	100.00(35/35) [90.11, 100.00]	100.00(17/17) [81.57, 100.00]
S9	Breast	Cambridge	Pass	0.4883	0.487594	rep_22	1	CAM	2	RUN 2	Plate 5	Yes		TP	0.2304	2.11629	1	0.9622	positive	positive	Majority Call	1	100.00(35/35) [90.11, 100.00]	100.00(17/17) [81.57, 100.00]
S9	Breast	Cambridge	Pass	0.4917	0.487594	rep_23	1	PNZ	1	RUN 1	Plate 13	Yes		TP	0.2304	2.11629	1	0.9626	positive	positive	Majority Call	1	100.00(35/35) [90.11, 100.00]	100.00(17/17) [81.57, 100.00]
S9	Breast	Cambridge	Pass	0.4918	0.487594	rep_30	1	RTP	2	RUN 2	Plate 11	Yes		TP	0.2304	2.11629	1	0.959	positive	positive	Majority Call	1	100.00(35/35) [90.11, 100.00]	100.00(17/17) [81.57, 100.00]
S9	Breast	Cambridge	Pass	0.489	0.487594	rep_15	1	RTP	1	RUN 3	Plate 9	Yes		TP	0.2304	2.11629	1	0.9349	positive	positive	Majority Call	1	100.00(35/35) [90.11, 100.00]	100.00(17/17) [81.57, 100.00]
S9	Breast	Cambridge	Pass	0.4919	0.487594	rep_13	1	CAM	1	RUN 1	Plate 1	Yes		TP	0.2304	2.11629	1	0.963	positive	positive	Majority Call	1	100.00(35/35) [90.11, 100.00]	100.00(17/17) [81.57, 100.00]
S9	Breast	Cambridge	Pass	0.4934	0.487594	rep_31	1	CAM	2	RUN 3	Plate 6	Yes		TP	0.2304	2.11629	1	0.9597	positive	positive	Majority Call	1	100.00(35/35) [90.11, 100.00]	100.00(17/17) [81.57, 100.00]
S9	Breast	Cambridge	Pass	0.4918	0.487594	rep_17	1	CAM	2	RUN 1	Plate 4	Yes		TP	0.2304	2.11629	1	0.9637	positive	positive	Majority Call	1	100.00(35/35) [90.11, 100.00]	100.00(17/17) [81.57, 100.00]
S9	Breast	Cambridge	Pass	0.486	0.487594	rep_26	1	RTP	2	RUN 1	Plate 10	Yes		TP	0.2304	2.11629	1	0.9601	positive	positive	Majority Call	1	100.00(35/35) [90.11, 100.00]	100.00(17/17) [81.57, 100.00]
S9	Breast	Cambridge	Pass	0.4909	0.487594	rep_28	1	RTP	1	RUN 2	Plate 8	Yes		TP	0.2304	2.11629	1	0.9567	positive	positive	Majority Call	1	100.00(35/35) [90.11, 100.00]	100.00(17/17) [81.57, 100.00]
S9	Breast	Cambridge	Pass	0.4881	0.487594	rep_21	1	PNZ	2	RUN 1	Plate 16	Yes		TP	0.2304	2.11629	1	0.9642	positive	positive	Majority Call	1	100.00(35/35) [90.11, 100.00]	100.00(17/17) [81.57, 100.00]
