# Supplementary material for: Analytical validation of a homologous recombination deficiency signature (HRDsig) in pan-tumor tissue samples
Source: PLoS One. 2025 Nov 17;20(11):e0336940. doi: 10.1371/journal.pone.0336940 (PMC12622852; doi:10.1371/journal.pone.0336940)
Supplement: S5 Data — (XLSX) [file pone.0336940.s005.xlsx]

## Sheet: Sheet 1
SOURCEID	DO	Rep_ID	Substance	QC_Status	include_analysis	reason_exclude_analysis	reference_HRDsig_status	concordance_result	HRDsig_status	HRDsig_score
S262	Prostate	rep_1	Triglycerides 148mmol/L	Qualified	1		negative	1	negative	0.0637
S262	Prostate	rep_2	Normal Control	Qualified	1		negative	1	negative	0.0609
S262	Prostate	rep_3	Normal Control	Qualified	1		negative	1	negative	0.0646
S262	Prostate	rep_4	Hemoglobin 8g/L	Qualified	1		negative	1	negative	0.0541
S262	Prostate	rep_5	Hemoglobin 8g/L	Qualified	1		negative	1	negative	0.049
S262	Prostate	rep_6	Triglycerides 148mmol/L	Qualified	1		negative	1	negative	0.0848
S262	Prostate	rep_7	Unconjugated Bilirubin 0.2g/L	Failed Sequencing/post-Sequencing QC	0	replicate failed QC	negative
S262	Prostate	rep_8	Unconjugated Bilirubin 0.2g/L	Failed Sequencing/post-Sequencing QC	0	replicate failed QC	negative
S262	Prostate	rep_9	Conjugated Bilirubin 0.8g/L	Qualified	1		negative	1	negative	0.0541
S262	Prostate	rep_10	Conjugated Bilirubin 0.8g/L	Qualified	1		negative	1	negative	0.049
S262	Prostate	rep_11	DMSO Control	Pass	1		negative	1	negative	0.0525
S262	Prostate	rep_12	DMSO Control	Pass	1		negative	1	negative	0.0541
S262	Prostate	rep_13	Normal Control	Qualified	1		negative	1	negative	0.0451
S262	Prostate	rep_14	Normal Control	Qualified	1		negative	1	negative	0.0451
S263	Melanoma	rep_1	Triglycerides 148mmol/L	Pass	1		negative	1	negative	0.0262
S263	Melanoma	rep_2	Triglycerides 148mmol/L	Pass	1		negative	1	negative	0.0225
S263	Melanoma	rep_3	Normal Control	Pass	1		negative	1	negative	0.0266
S263	Melanoma	rep_4	Normal Control	Pass	1		negative	1	negative	0.0277
S263	Melanoma	rep_5	Hemoglobin 8g/L	Pass	1		negative	1	negative	0.0203
S263	Melanoma	rep_6	Hemoglobin 8g/L	Pass	1		negative	1	negative	0.033
S263	Melanoma	rep_7	Unconjugated Bilirubin 0.2g/L	Failed LC QC	0	replicate failed QC	negative
S263	Melanoma	rep_8	Conjugated Bilirubin 0.8g/L	Pass	1		negative	1	negative	0.0313
S263	Melanoma	rep_9	Conjugated Bilirubin 0.8g/L	Pass	1		negative	1	negative	0.0199
S263	Melanoma	rep_10	Unconjugated Bilirubin 0.2g/L	Failed LC QC	0	replicate failed QC	negative
S263	Melanoma	rep_11	DMSO Control	Pass	1		negative	1	negative	0.022
S263	Melanoma	rep_12	Normal Control	Pass	1		negative	1	negative	0.0242
S263	Melanoma	rep_13	Normal Control	Pass	1		negative	1	negative	0.0147
S263	Melanoma	rep_14	DMSO Control	Pass	1		negative	1	negative	0.0219
S264	Cholangiocarcinoma	rep_1	Triglycerides 148mmol/L	Pass	1		negative	1	negative	0.038
S264	Cholangiocarcinoma	rep_2	Normal Control	Pass	1		negative	1	negative	0.0588
S264	Cholangiocarcinoma	rep_3	Normal Control	Pass	1		negative	1	negative	0.0607
S264	Cholangiocarcinoma	rep_4	Hemoglobin 8g/L	Pass	1		negative	1	negative	0.0559
S264	Cholangiocarcinoma	rep_5	Hemoglobin 8g/L	Pass	1		negative	1	negative	0.0362
S264	Cholangiocarcinoma	rep_6	Unconjugated Bilirubin 0.2g/L	Failed Sequencing/post-Sequencing QC	0	replicate failed QC	negative
S264	Cholangiocarcinoma	rep_7	Triglycerides 148mmol/L	Pass	1		negative	1	negative	0.0491
S264	Cholangiocarcinoma	rep_8	Conjugated Bilirubin 0.8g/L	Pass	1		negative	1	negative	0.0351
S264	Cholangiocarcinoma	rep_9	Conjugated Bilirubin 0.8g/L	Pass	1		negative	1	negative	0.0362
S264	Cholangiocarcinoma	rep_10	DMSO Control	Pass	1		negative	1	negative	0.0255
S264	Cholangiocarcinoma	rep_11	Unconjugated Bilirubin 0.2g/L	Failed LC QC	0	replicate failed QC	negative
S264	Cholangiocarcinoma	rep_12	Normal Control	Pass	1		negative	1	negative	0.0294
S264	Cholangiocarcinoma	rep_13	Normal Control	Pass	1		negative	1	negative	0.0388
S264	Cholangiocarcinoma	rep_14	DMSO Control	Pass	1		negative	1	negative	0.0387
S265	Breast	rep_1	Proteinase K 0.08mg/ml	Pass	1		positive	1	positive	0.9063
S265	Breast	rep_2	Normal Control	Pass	1		positive	1	positive	0.9208
S265	Breast	rep_3	Normal Control	Pass	1		positive	1	positive	0.871
S265	Breast	rep_4	Proteinase K 0.08mg/ml	Pass	1		positive	1	positive	0.8836
S265	Breast	rep_5	Normal Control	Pass	1		positive	1	positive	0.9092
S265	Breast	rep_6	Normal Control	Pass	1		positive	1	positive	0.9212
S265	Breast	rep_7	Ethanol 5% of elution buffer volumn	Pass	1		positive	1	positive	0.8767
S265	Breast	rep_8	Ethanol 5% of elution buffer volumn	Pass	1		positive	1	positive	0.8603
S265	Breast	rep_9	Molecular Index Barcodes 30% of MIB index volume	Pass	1		positive	1	positive	0.8568
S265	Breast	rep_10	Molecular Index Barcodes 30% of MIB index volume	Pass	1		positive	1	positive	0.8222
S266	Ovarian	rep_1	Ethanol 5% of elution buffer volumn	Pass	1		positive	1	positive	0.9704
S266	Ovarian	rep_2	Ethanol 5% of elution buffer volumn	Pass	1		positive	1	positive	0.9658
S266	Ovarian	rep_3	Melanin 0.2	Pass	1		positive	1	positive	0.9591
S266	Ovarian	rep_4	Melanin 0.2	Pass	1		positive	1	positive	0.9687
S266	Ovarian	rep_5	Normal Control	Pass	1		positive	1	positive	0.9774
S266	Ovarian	rep_6	Normal Control	Pass	1		positive	1	positive	0.9623
S266	Ovarian	rep_7	Proteinase K 0.08mg/ml	Pass	1		positive	1	positive	0.9738
S266	Ovarian	rep_8	Proteinase K 0.08mg/ml	Pass	1		positive	1	positive	0.948
S266	Ovarian	rep_9	Molecular Index Barcodes 30% of MIB index volume	Pass	1		positive	1	positive	0.9729
S266	Ovarian	rep_10	Molecular Index Barcodes 30% of MIB index volume	Pass	1		positive	1	positive	0.9757
S266	Ovarian	rep_11	Molecular Index Barcodes 30% of MIB index volume	Pass	1		positive	1	positive	0.9626
S266	Ovarian	rep_12	Molecular Index Barcodes 30% of MIB index volume	Pass	1		positive	1	positive	0.9738
S267	Ovarian	rep_1	Unconjugated Bilirubin 0.2g/L	Pass	1		positive	1	positive	0.866
S267	Ovarian	rep_2	Normal Control	Pass	1		positive	1	positive	0.9118
S267	Ovarian	rep_3	DMSO Control	Pass	1		positive	1	positive	0.9474
S267	Ovarian	rep_4	DMSO Control	Pass	1		positive	1	positive	0.9014
S267	Ovarian	rep_5	Unconjugated Bilirubin 0.2g/L	Pass	1		positive	1	positive	0.9265
S268	Ovarian	rep_1	Proteinase K 0.08mg/ml	Pass	1		positive	1	positive	0.9609
S268	Ovarian	rep_2	Normal Control	Pass	1		positive	1	positive	0.9501
S268	Ovarian	rep_3	Normal Control	Pass	1		positive	1	positive	0.9429
S268	Ovarian	rep_4	Proteinase K 0.08mg/ml	Pass	1		positive	1	positive	0.9664
S268	Ovarian	rep_5	Molecular Index Barcodes 30% of MIB index volume	Pass	1		positive	1	positive	0.945
S268	Ovarian	rep_6	Ethanol 5% of elution buffer volumn	Pass	1		positive	1	positive	0.9234
S268	Ovarian	rep_7	Ethanol 5% of elution buffer volumn	Pass	1		positive	1	positive	0.9518
S268	Ovarian	rep_8	Normal Control	Pass	1		positive	1	positive	0.9611
S268	Ovarian	rep_9	Normal Control	Pass	1		positive	1	positive	0.9518
S268	Ovarian	rep_10	Molecular Index Barcodes 30% of MIB index volume	Pass	1		positive	1	positive	0.9449
S269	Ovarian	rep_1	Xylene 0.0001%	Qualified	1		positive	1	positive	0.9725
S269	Ovarian	rep_2	Normal Control	Qualified	1		positive	1	positive	0.9071
S269	Ovarian	rep_3	Hemoglobin 2mg/ml	Qualified	1		positive	1	positive	0.9071
S269	Ovarian	rep_4	Hemoglobin 2mg/ml	Qualified	1		positive	1	positive	0.8765
S269	Ovarian	rep_5	Triglycerides 37mmol/L	Qualified	1		positive	1	positive	0.9805
S269	Ovarian	rep_6	Triglycerides 37mmol/L	Qualified	1		positive	1	positive	0.9464
S269	Ovarian	rep_7	Xylene 0.0001%	Qualified	1		positive	1	positive	0.9724
S270	Ovarian	rep_1	Necrosis 0.1	Pass	1				negative	0.0325
S270	Ovarian	rep_2	Necrosis 0.1	Pass	1				negative	0.0406
S271	Ovarian	rep_1	Necrosis 0.15	Pass	1				negative	0.1083
S271	Ovarian	rep_2	Necrosis 0.15	Pass	1				negative	0.1334
S272	Ovarian	rep_1	Necrosis 0.4	Pass	1				negative	0.5021
S272	Ovarian	rep_2	Necrosis 0.4	Pass	1				negative	0.4216
S273	Ovarian	rep_1	Necrosis 0.5	Pass	1				negative	0.6774
S273	Ovarian	rep_2	Necrosis 0.5	Pass	1				positive	0.8854
S274	Ovarian	rep_1	Necrosis 0.25	Pass	1				positive	0.9681
S274	Ovarian	rep_2	Necrosis 0.25	Pass	1				positive	0.9779
S275	Ovarian	rep_1	Necrosis 0.05	Qualified	1				negative	0.2276
S275	Ovarian	rep_2	Necrosis 0.05	Pass	1				negative	0.0981
S276	NSCLC	rep_1	Melanin 0.2	Pass	1		negative	1	negative	0.064
S276	NSCLC	rep_2	Melanin 0.2	Pass	1		negative	1	negative	0.0551
S276	NSCLC	rep_3	Normal Control	Pass	1		negative	1	negative	0.0522
S276	NSCLC	rep_4	Normal Control	Pass	1		negative	1	negative	0.0881
S276	NSCLC	rep_5	Proteinase K 0.08mg/ml	Pass	1		negative	1	negative	0.1008
S276	NSCLC	rep_6	Proteinase K 0.08mg/ml	Pass	1		negative	1	negative	0.0886
S276	NSCLC	rep_7	Ethanol 5% of elution buffer volumn	Pass	1		negative	1	negative	0.1178
S276	NSCLC	rep_8	Ethanol 5% of elution buffer volumn	Pass	1		negative	1	negative	0.0894
S277	CRC	rep_1	Melanin 0.2	Pass	1		negative	1	negative	0.0361
S277	CRC	rep_2	Melanin 0.2	Pass	1		negative	1	negative	0.034
S277	CRC	rep_3	Normal Control	Pass	1		negative	1	negative	0.0326
S277	CRC	rep_4	Normal Control	Pass	1		negative	1	negative	0.0326
S277	CRC	rep_5	Proteinase K 0.08mg/ml	Pass	1		negative	1	negative	0.0326
S277	CRC	rep_6	Proteinase K 0.08mg/ml	Pass	1		negative	1	negative	0.0326
S277	CRC	rep_7	Ethanol 5% of elution buffer volumn	Pass	1		negative	1	negative	0.0325
S277	CRC	rep_8	Ethanol 5% of elution buffer volumn	Pass	1		negative	1	negative	0.034
S277	CRC	rep_9	Molecular Index Barcodes 30% of MIB index volume	Pass	1		negative	1	negative	0.0255
S277	CRC	rep_10	Molecular Index Barcodes 30% of MIB index volume	Pass	1		negative	1	negative	0.0307
S277	CRC	rep_11	Molecular Index Barcodes 30% of MIB index volume	Pass	1		negative	1	negative	0.0421
S277	CRC	rep_12	Molecular Index Barcodes 30% of MIB index volume	Pass	1		negative	1	negative	0.0326
S278	Breast	rep_1	Melanin 0.2	Pass	1		negative	1	negative	0.0281
S278	Breast	rep_2	Melanin 0.2	Pass	1		negative	1	negative	0.0336
S278	Breast	rep_3	Normal Control	Pass	1		negative	1	negative	0.0817
S278	Breast	rep_4	Normal Control	Pass	1		negative	1	negative	0.079
S278	Breast	rep_5	Proteinase K 0.08mg/ml	Pass	1		negative	1	negative	0.0391
S278	Breast	rep_6	Proteinase K 0.08mg/ml	Pass	1		negative	1	negative	0.0289
S278	Breast	rep_7	Ethanol 5% of elution buffer volumn	Pass	1		negative	1	negative	0.0508
S278	Breast	rep_8	Ethanol 5% of elution buffer volumn	Pass	1		negative	1	negative	0.0254
S278	Breast	rep_9	Molecular Index Barcodes 30% of MIB index volume	Pass	1		negative	1	negative	0.0354
S278	Breast	rep_10	Molecular Index Barcodes 30% of MIB index volume	Pass	1		negative	1	negative	0.0233
S278	Breast	rep_11	Molecular Index Barcodes 30% of MIB index volume	Pass	1		negative	1	negative	0.0469
S278	Breast	rep_12	Molecular Index Barcodes 30% of MIB index volume	Pass	1		negative	1	negative	0.04
