# Supplementary material for: Analytical validation of a homologous recombination deficiency signature (HRDsig) in pan-tumor tissue samples
Source: PLoS One. 2025 Nov 17;20(11):e0336940. doi: 10.1371/journal.pone.0336940 (PMC12622852; doi:10.1371/journal.pone.0336940)
Supplement: S6 Data — (XLSX) [file pone.0336940.s006.xlsx]

## Sheet: Sheet1
Sample Name	Disease Ontology	Tumor Purity	HRDsig Score	HRDsig Status	gLOH Score	REV Alterations
						Gene.Protein Effect/RE Type	VAF/Reads
S56	Breast carcinoma (NOS)	0.9086	0.1487	negative	0.3068	BRCA2.N1544fs*24	0.9432
						BRCA2.D1360_T1738del	0.1209
S54	Breast carcinoma (NOS)	0.6429	0.5378	negative	0.1904	BRCA1.Q780*	0.5949
						BRCA1.Q780S	0.1536
S229	Adrenal gland cortical carcinoma	0.9213	0.3471	negative	0.2534	BRCA2.L2092fs*7	0.9135
						BRCA2. S2067_V2190del	0.1631
S126	Gastroesophageal junction adenocarcinoma	0.5452	0.6311	negative	0.4663	PALB2.Y551*	0.444
						PALB2.splice site 212-193_972>GGA	0.1798
S246	Stomach carcinoma (NOS)	0.734	0.6922	negative	0.3064	BRCA2.E2089fs*2	0.9338
						BRCA2 intragenic deletion	258 Reads
S174	Ovary epithelial carcinoma (NOS)	0.1737	0.1426	negative	NA&	BRCA2.N1784fs*2	0.4997
						BRCA2 intragenic deletion	12 Reads
S166#	Ovary carcinosarcoma	0.7326	0.0711	negative	0.0513	BRCA2.E2981K	0.36
						N/A	N/A
S197	Pancreas ductal adenocarcinoma	0.1378	0.0987	negative	NA&	PALB2. Q60fs*7	0.4123
						PALB2. E53_S59del	0.1023
S205	Pancreas ductal adenocarcinoma	0.1662	0.6227	negative	0.21	BRCA2. S1982fs*22	0.4749
						BRCA2.splice site 5652_6841+219	0.0652
S209	Pancreas ductal adenocarcinoma	0.1008	0.0292	negative	0.009	PALB2. R170fs*14	0.49
						PALB2 intragenic deletion	14 Reads
S125	Fallopian tube serous carcinoma	0.5436	0.9843	positive	0.2846	HRR WT	NA
S81	Breast carcinoma (NOS)	0.5162	0.7926	positive	0.2321	HRR WT	NA
S146	Lung adenocarcinoma	0.3934	0.956	positive	0.2443	HRR WT	NA
S134	Kidney urothelial carcinoma	0.5761	0.7001	positive	0.1794	HRR WT	NA
S71	Breast carcinoma (NOS)	0.9442	0.8874	positive	0.3358	HRR WT	NA
S72	Breast carcinoma (NOS)	0.5733	0.9306	positive	0.4113	HRR WT	NA
S220	Prostate acinar adenocarcinoma	0.8934	0.8389	positive	0.1855	HRR WT	NA
