# Supplementary material for: Analytical validation of a homologous recombination deficiency signature (HRDsig) in pan-tumor tissue samples
Source: PLoS One. 2025 Nov 17;20(11):e0336940. doi: 10.1371/journal.pone.0336940 (PMC12622852; doi:10.1371/journal.pone.0336940)
Supplement: S1 Table — (XLSX) [file pone.0336940.s007.xlsx]

## Sheet: Table S1
		Training Cohort			Testing Cohort
		BRCA -/-	HRR wt	Sub-Total (train)	BRCA -/-	HRR wt	Sub-Total (test)
	Breast	1719	698	2417	742	9126	9868
	Ovary	1794	349	2143	737	4737	5474
	Pancreas	394	346	740	182	4342	4524
	Prostate	797	795	1592	307	3056	3363
	Others	2120	4348	6468	917	58607	59524
	Sub-Total	6824	6536	13360	2885	79868	82753
